# Supplementary material for: Pirimicarb: 2-dimethylamino-5,6-dimethylpyrimidin-4-yl dimethyl­carbamate
Source: Acta Crystallogr Sect E Struct Rep Online. 2010 Jul 14;66(Pt 8):o1998. doi: 10.1107/S160053681002684X (PMC3007355; doi:10.1107/S160053681002684X)
Supplement: Supplementary file 1 [file e-66-o1998-sup1.cif]

##############################################################################
###                                                                        ###
###        Electronic paper (Acta Crystallographica Section E)             ###
###                                                                        ###
##############################################################################
#                                                                            #
# This CIF contains the data in a paper accepted for publication in Acta     #
# Crystallographica Section E. It conforms to the requirements of Notes      #
# for Authors for Section E, and has been peer reviewed under the auspices   #
# of the IUCr Commission on Journals.                                        #
#                                                                            #
# Full details of the Crystallographic Information File format               #
# are given in the paper "The Crystallographic Information File (CIF):       #
# a New Standard Archive File for Crystallography" by S. R. Hall, F. H.      #
# Allen and I. D. Brown [Acta Cryst. (1991), A47, 655-685].                  #
#                                                                            #
# The current version of the core CIF dictionary is obtainable from          #
# ftp://ftp.iucr.org/pub/cif_core.dic. The current version number is 2.4.    #
#                                                                            #
# Software is freely available for graphical display of the structure(s) in  #
# this CIF.  For information consult the CIF home page http://www.iucr.org/  #
# cif/home.html                                                              #
#                                                                            #
# This file may be used for bona fide research purposes within the           #
# scientific community so long as proper attribution is given to the journal # 
# article from which it was obtained.                                        #
#                                                                            #
##############################################################################
                                             
data_global
_audit_creation_method     'form.cif (version 2.0)'
_journal_data_validation_number     ?
_journal_date_recd_electronic     2010-06-28
_journal_date_accepted     2010-07-07
_journal_name_full     'Acta Crystallographica, Section E'
_journal_year     2010
_journal_volume     66
_journal_issue      8
_journal_page_first     o1998
_journal_page_last     o1998
_journal_paper_category     QO
_journal_coeditor_code     SJ5033
_publ_contact_author_name     'Tae Ho Kim'
_publ_contact_author_address
;
Department of Chemistry
Gyeongsang National University
Jinju 660-701
Republic of Korea
;
_publ_contact_author_email
;
thkim@gnu.ac.kr, jekim@gnu.ac.kr
;
_publ_contact_author_fax     '+82-55-758-5532'
_publ_contact_author_phone     '+82-55-751-6024'
_publ_section_title
;
Pirimicarb
;
loop_
    _publ_author_name
    _publ_author_address
    'Yang, Hojin'
;
Department of Chemistry and Research Institute of Natural Sciences
Gyeongsang National University,
Jinju 660-701, Republic of Korea
;
    'Kim, Tae Ho'
;
Department of Chemistry and Research Institute of Natural Sciences
Gyeongsang National University,
Jinju 660-701, Republic of Korea
;
    'Shin, Yong Woon'
;
Test & Analytical Laboratory, Korea Food & Drug Administration,
123-7 Yongdang-dong, Busan 608-829, Republic of Korea
;
    'Park, Ki-Min'
;
Department of Chemistry and Research Institute of Natural Sciences
Gyeongsang National University,
Jinju 660-701, Republic of Korea
;
    'Kim, Jineun'
;
Department of Chemistry and Research Institute of Natural Sciences
Gyeongsang National University,
Jinju 660-701, Republic of Korea
;
data_I
_audit_creation_method     SHELXTL
_chemical_name_systematic
;
2-dimethylamino-5,6-dimethylpyrimidin-4-yl
<i>N</i>,<i>N</i>-dimethylcarbamate
;
_chemical_name_common     ?
_chemical_formula_moiety     'C11 H18 N4 O2'
_chemical_formula_sum     'C11 H18 N4 O2'
_chemical_formula_iupac     'C11 H18 N4 O2'
_chemical_formula_weight     238.29
_chemical_melting_point     ?
_symmetry_cell_setting     monoclinic
_symmetry_space_group_name_H-M     'P 21/c'
_symmetry_space_group_name_Hall     '-P 2ybc'
loop_
    _symmetry_equiv_pos_as_xyz
    'x, y, z'
    '-x, y+1/2, -z+1/2'
    '-x, -y, -z'
    'x, -y-1/2, z-1/2'
_cell_length_a     13.5607(7)
_cell_length_b     7.7868(4)
_cell_length_c     13.1323(7)
_cell_angle_alpha     90.00
_cell_angle_beta     114.907(3)
_cell_angle_gamma     90.00
_cell_volume     1257.72(11)
_cell_formula_units_Z     4
_cell_measurement_reflns_used     3964
_cell_measurement_theta_min     3.10
_cell_measurement_theta_max     28.07
_cell_measurement_temperature     173(2)
_exptl_crystal_description     block
_exptl_crystal_colour     colorless
_exptl_crystal_size_max     0.29
_exptl_crystal_size_mid     0.25
_exptl_crystal_size_min     0.11
_exptl_crystal_density_diffrn     1.258
_exptl_crystal_density_meas     ?
_exptl_crystal_density_method     'not measured'
_exptl_crystal_F_000     512
_exptl_absorpt_coefficient_mu     0.089
_exptl_absorpt_correction_type     multi-scan
_exptl_absorpt_process_details     '(SADABS; Sheldrick, 1996)'
_exptl_absorpt_correction_T_min     0.9745
_exptl_absorpt_correction_T_max     0.9902
_exptl_special_details
;
;
_diffrn_ambient_temperature     173(2)
_diffrn_radiation_type     MoK\a
_diffrn_radiation_wavelength     0.71073
_diffrn_radiation_source     'fine-focus sealed tube'
_diffrn_radiation_monochromator     graphite
_diffrn_measurement_device_type     'Bruker APEXII CCD'
_diffrn_measurement_method     '\f and \w scans'
_diffrn_detector_area_resol_mean     10.0
_diffrn_reflns_number     11979
_diffrn_reflns_av_R_equivalents     0.0311
_diffrn_reflns_av_sigmaI/netI     0.0270
_diffrn_reflns_theta_min     1.66
_diffrn_reflns_theta_max     28.25
_diffrn_reflns_theta_full     28.25
_diffrn_measured_fraction_theta_max     0.992
_diffrn_measured_fraction_theta_full     0.992
_diffrn_reflns_limit_h_min     -17
_diffrn_reflns_limit_h_max     18
_diffrn_reflns_limit_k_min     -10
_diffrn_reflns_limit_k_max     10
_diffrn_reflns_limit_l_min     -15
_diffrn_reflns_limit_l_max     17
_refine_special_details
;
Refinement of <i>F</i>^2^ against ALL reflections. The weighted <i>R</i>-factor
<i>wR</i> and goodness of fit <i>S</i> are based on <i>F</i>^2^, conventional
<i>R</i>-factors <i>R</i> are based on <i>F</i>, with <i>F</i> set to zero for
negative <i>F</i>^2^. The threshold expression of <i>F</i>^2^ >
\s(<i>F</i>^2^) is used only for calculating <i>R</i>-factors(gt) <i>etc</i>.
and is not relevant to the choice of reflections for refinement.
<i>R</i>-factors based on <i>F</i>^2^ are statistically about twice as large
as those based on <i>F</i>, and <i>R</i>- factors based on ALL data will be
even larger.
;
_reflns_number_total     3093
_reflns_number_gt     2390
_reflns_threshold_expression     I>2\s(I)
_refine_ls_structure_factor_coef     Fsqd
_refine_ls_matrix_type     full
_refine_ls_R_factor_all     0.0639
_refine_ls_R_factor_gt     0.0482
_refine_ls_wR_factor_gt     0.1341
_refine_ls_wR_factor_ref     0.1457
_refine_ls_goodness_of_fit_ref     1.052
_refine_ls_restrained_S_all     1.052
_refine_ls_number_reflns     3093
_refine_ls_number_parameters     160
_refine_ls_number_restraints     0
_refine_ls_hydrogen_treatment     constr
_refine_ls_weighting_scheme     calc
_refine_ls_weighting_details
         'calc w=1/[\s^2^(Fo^2^)+(0.0757P)^2^+0.3375P] where P=(Fo^2^+2Fc^2^)/3'
_atom_sites_solution_hydrogens     geom
_atom_sites_solution_primary     direct
_atom_sites_solution_secondary     difmap
_refine_ls_shift/su_max     0.001
_refine_ls_shift/su_mean     0.000
_refine_diff_density_max     0.272
_refine_diff_density_min     -0.259
_refine_ls_extinction_method     none
_refine_ls_extinction_coef     ?
loop_
    _atom_type_symbol
    _atom_type_description
    _atom_type_scat_dispersion_real
    _atom_type_scat_dispersion_imag
    _atom_type_scat_source
    'C' 'C' 0.0033 0.0016
                         'International Tables Vol C Tables 4.2.6.8 and 6.1.1.4'
    'H' 'H' 0.0000 0.0000
                         'International Tables Vol C Tables 4.2.6.8 and 6.1.1.4'
    'N' 'N' 0.0061 0.0033
                         'International Tables Vol C Tables 4.2.6.8 and 6.1.1.4'
    'O' 'O' 0.0106 0.0060
                         'International Tables Vol C Tables 4.2.6.8 and 6.1.1.4'
_computing_data_collection     'APEX2 (Bruker, 2006)'
_computing_cell_refinement     'SAINT (Bruker, 2006)'
_computing_data_reduction     'SAINT (Bruker, 2006)'
_computing_structure_solution     'SHELXTL (Sheldrick, 2008)'
_computing_structure_refinement     'SHELXTL (Sheldrick, 2008)'
_computing_molecular_graphics
                     'SHELXTL (Sheldrick, 2008) and DIAMOND (Brandenburg, 1998)'
_computing_publication_material     'SHELXTL (Sheldrick, 2008)'
loop_
    _atom_site_type_symbol
    _atom_site_label
    _atom_site_fract_x
    _atom_site_fract_y
    _atom_site_fract_z
    _atom_site_U_iso_or_equiv
    _atom_site_adp_type
    _atom_site_calc_flag
    _atom_site_refinement_flags
    _atom_site_occupancy
    _atom_site_disorder_assembly
    _atom_site_disorder_group
    O O1 0.24024(9) 0.53521(13) 0.53519(9) 0.0354(3) Uani d . 1 . .
    O O2 0.32335(9) 0.74531(13) 0.48118(9) 0.0370(3) Uani d . 1 . .
    N N1 0.14628(10) 0.43992(15) 0.35622(10) 0.0312(3) Uani d . 1 . .
    N N2 0.22281(10) 0.23436(15) 0.27478(10) 0.0294(3) Uani d . 1 . .
    N N3 0.05012(11) 0.34353(18) 0.17468(11) 0.0402(3) Uani d . 1 . .
    N N4 0.27470(12) 0.78741(17) 0.62525(11) 0.0385(3) Uani d . 1 . .
    C C1 0.23902(12) 0.43542(17) 0.44613(12) 0.0293(3) Uani d . 1 . .
    C C2 0.14204(11) 0.33785(18) 0.27129(12) 0.0296(3) Uani d . 1 . .
    C C3 0.31494(11) 0.23573(17) 0.36835(12) 0.0287(3) Uani d . 1 . .
    C C4 0.32953(12) 0.33878(18) 0.46103(12) 0.0302(3) Uani d . 1 . .
    C C5 0.40316(13) 0.1190(2) 0.36877(15) 0.0417(4) Uani d . 1 . .
    H H5A 0.3872 0.0846 0.2916 0.063 Uiso calc R 1 . .
    H H5B 0.4068 0.0166 0.4137 0.063 Uiso calc R 1 . .
    H H5C 0.4730 0.1794 0.4013 0.063 Uiso calc R 1 . .
    C C6 0.43355(14) 0.3450(2) 0.56746(13) 0.0416(4) Uani d . 1 . .
    H H6A 0.4265 0.2707 0.6243 0.062 Uiso calc R 1 . .
    H H6B 0.4474 0.4632 0.5955 0.062 Uiso calc R 1 . .
    H H6C 0.4942 0.3049 0.5516 0.062 Uiso calc R 1 . .
    C C7 0.03605(14) 0.2330(2) 0.08023(14) 0.0444(4) Uani d . 1 . .
    H H7A -0.0065 0.1316 0.0811 0.067 Uiso calc R 1 . .
    H H7B 0.1074 0.1967 0.0861 0.067 Uiso calc R 1 . .
    H H7C -0.0023 0.2961 0.0099 0.067 Uiso calc R 1 . .
    C C8 -0.04504(14) 0.4381(3) 0.16659(16) 0.0493(4) Uani d . 1 . .
    H H8A -0.0234 0.5248 0.2262 0.074 Uiso calc R 1 . .
    H H8B -0.0972 0.3587 0.1749 0.074 Uiso calc R 1 . .
    H H8C -0.0788 0.4948 0.0932 0.074 Uiso calc R 1 . .
    C C9 0.28291(11) 0.69672(18) 0.54274(11) 0.0292(3) Uani d . 1 . .
    C C10 0.22081(15) 0.7283(2) 0.69413(14) 0.0451(4) Uani d . 1 . .
    H H10A 0.2093 0.6039 0.6851 0.068 Uiso calc R 1 . .
    H H10B 0.1505 0.7863 0.6705 0.068 Uiso calc R 1 . .
    H H10C 0.2664 0.7548 0.7731 0.068 Uiso calc R 1 . .
    C C11 0.31354(17) 0.9642(2) 0.64121(17) 0.0536(5) Uani d . 1 . .
    H H11A 0.3535 0.9857 0.5953 0.080 Uiso calc R 1 . .
    H H11B 0.3618 0.9830 0.7205 0.080 Uiso calc R 1 . .
    H H11C 0.2514 1.0427 0.6185 0.080 Uiso calc R 1 . .
loop_
    _atom_site_aniso_label
    _atom_site_aniso_U_11
    _atom_site_aniso_U_22
    _atom_site_aniso_U_33
    _atom_site_aniso_U_12
    _atom_site_aniso_U_13
    _atom_site_aniso_U_23
    O1 0.0517(7) 0.0303(5) 0.0323(6) -0.0064(4) 0.0258(5) -0.0063(4)
    O2 0.0458(6) 0.0318(5) 0.0394(6) -0.0063(4) 0.0236(5) -0.0044(4)
    N1 0.0350(6) 0.0273(6) 0.0343(7) -0.0024(5) 0.0174(5) -0.0023(5)
    N2 0.0350(6) 0.0252(6) 0.0289(6) -0.0022(5) 0.0145(5) -0.0024(5)
    N3 0.0341(7) 0.0422(7) 0.0370(7) -0.0009(6) 0.0078(6) -0.0073(6)
    N4 0.0487(8) 0.0343(7) 0.0350(7) 0.0003(6) 0.0200(6) -0.0089(5)
    C1 0.0415(8) 0.0230(6) 0.0286(7) -0.0063(5) 0.0199(6) -0.0022(5)
    C2 0.0327(7) 0.0258(6) 0.0315(7) -0.0052(5) 0.0148(6) -0.0007(5)
    C3 0.0348(7) 0.0228(6) 0.0301(7) -0.0024(5) 0.0151(6) 0.0010(5)
    C4 0.0371(7) 0.0259(7) 0.0275(7) -0.0026(5) 0.0135(6) -0.0004(5)
    C5 0.0403(8) 0.0411(9) 0.0411(9) 0.0074(7) 0.0146(7) -0.0054(7)
    C6 0.0461(9) 0.0405(8) 0.0305(8) 0.0011(7) 0.0088(7) -0.0018(7)
    C7 0.0426(9) 0.0520(10) 0.0332(8) -0.0093(8) 0.0107(7) -0.0084(7)
    C8 0.0358(9) 0.0564(11) 0.0496(10) 0.0051(7) 0.0120(8) 0.0006(8)
    C9 0.0311(7) 0.0275(7) 0.0259(7) 0.0024(5) 0.0090(6) -0.0015(5)
    C10 0.0606(11) 0.0501(10) 0.0299(8) 0.0136(8) 0.0242(8) -0.0006(7)
    C11 0.0651(12) 0.0372(9) 0.0581(11) -0.0025(8) 0.0257(10) -0.0191(8)
_geom_special_details
;
All e.s.d.'s (except the e.s.d. in the dihedral angle between two l.s. planes)
are estimated using the full covariance matrix. The cell e.s.d.'s are taken
into account individually in the estimation of e.s.d.'s in distances, angles
and torsion angles; correlations between e.s.d.'s in cell parameters are only
used when they are defined by crystal symmetry. An approximate (isotropic)
treatment of cell e.s.d.'s is used for estimating e.s.d.'s involving l.s.
planes.
;
loop_
    _geom_bond_atom_site_label_1
    _geom_bond_atom_site_label_2
    _geom_bond_site_symmetry_2
    _geom_bond_distance
    _geom_bond_publ_flag
    O1 C9 . 1.3704(18) ?
    O1 C1 . 1.3985(16) ?
    O2 C9 . 1.2128(18) ?
    N1 C1 . 1.3138(19) ?
    N1 C2 . 1.3510(18) ?
    N2 C3 . 1.3333(19) ?
    N2 C2 . 1.3449(19) ?
    N3 C2 . 1.3540(19) ?
    N3 C8 . 1.450(2) ?
    N3 C7 . 1.455(2) ?
    N4 C9 . 1.3367(19) ?
    N4 C10 . 1.456(2) ?
    N4 C11 . 1.457(2) ?
    C1 C4 . 1.381(2) ?
    C3 C4 . 1.401(2) ?
    C3 C5 . 1.501(2) ?
    C4 C6 . 1.512(2) ?
    C5 H5A . 0.9800 ?
    C5 H5B . 0.9800 ?
    C5 H5C . 0.9800 ?
    C6 H6A . 0.9800 ?
    C6 H6B . 0.9800 ?
    C6 H6C . 0.9800 ?
    C7 H7A . 0.9800 ?
    C7 H7B . 0.9800 ?
    C7 H7C . 0.9800 ?
    C8 H8A . 0.9800 ?
    C8 H8B . 0.9800 ?
    C8 H8C . 0.9800 ?
    C10 H10A . 0.9800 ?
    C10 H10B . 0.9800 ?
    C10 H10C . 0.9800 ?
    C11 H11A . 0.9800 ?
    C11 H11B . 0.9800 ?
    C11 H11C . 0.9800 ?
loop_
    _geom_angle_atom_site_label_1
    _geom_angle_atom_site_label_2
    _geom_angle_atom_site_label_3
    _geom_angle_site_symmetry_1
    _geom_angle_site_symmetry_3
    _geom_angle
    _geom_angle_publ_flag
    C9 O1 C1 . . 115.24(11) ?
    C1 N1 C2 . . 114.71(12) ?
    C3 N2 C2 . . 117.40(12) ?
    C2 N3 C8 . . 121.66(14) ?
    C2 N3 C7 . . 121.19(13) ?
    C8 N3 C7 . . 116.42(13) ?
    C9 N4 C10 . . 124.84(14) ?
    C9 N4 C11 . . 117.86(14) ?
    C10 N4 C11 . . 117.05(14) ?
    N1 C1 C4 . . 126.79(13) ?
    N1 C1 O1 . . 113.98(13) ?
    C4 C1 O1 . . 119.16(13) ?
    N2 C2 N1 . . 124.99(13) ?
    N2 C2 N3 . . 117.82(13) ?
    N1 C2 N3 . . 117.17(13) ?
    N2 C3 C4 . . 122.69(13) ?
    N2 C3 C5 . . 115.77(13) ?
    C4 C3 C5 . . 121.55(13) ?
    C1 C4 C3 . . 113.39(13) ?
    C1 C4 C6 . . 122.76(13) ?
    C3 C4 C6 . . 123.85(14) ?
    C3 C5 H5A . . 109.5 ?
    C3 C5 H5B . . 109.5 ?
    H5A C5 H5B . . 109.5 ?
    C3 C5 H5C . . 109.5 ?
    H5A C5 H5C . . 109.5 ?
    H5B C5 H5C . . 109.5 ?
    C4 C6 H6A . . 109.5 ?
    C4 C6 H6B . . 109.5 ?
    H6A C6 H6B . . 109.5 ?
    C4 C6 H6C . . 109.5 ?
    H6A C6 H6C . . 109.5 ?
    H6B C6 H6C . . 109.5 ?
    N3 C7 H7A . . 109.5 ?
    N3 C7 H7B . . 109.5 ?
    H7A C7 H7B . . 109.5 ?
    N3 C7 H7C . . 109.5 ?
    H7A C7 H7C . . 109.5 ?
    H7B C7 H7C . . 109.5 ?
    N3 C8 H8A . . 109.5 ?
    N3 C8 H8B . . 109.5 ?
    H8A C8 H8B . . 109.5 ?
    N3 C8 H8C . . 109.5 ?
    H8A C8 H8C . . 109.5 ?
    H8B C8 H8C . . 109.5 ?
    O2 C9 N4 . . 126.22(14) ?
    O2 C9 O1 . . 122.26(12) ?
    N4 C9 O1 . . 111.52(13) ?
    N4 C10 H10A . . 109.5 ?
    N4 C10 H10B . . 109.5 ?
    H10A C10 H10B . . 109.5 ?
    N4 C10 H10C . . 109.5 ?
    H10A C10 H10C . . 109.5 ?
    H10B C10 H10C . . 109.5 ?
    N4 C11 H11A . . 109.5 ?
    N4 C11 H11B . . 109.5 ?
    H11A C11 H11B . . 109.5 ?
    N4 C11 H11C . . 109.5 ?
    H11A C11 H11C . . 109.5 ?
    H11B C11 H11C . . 109.5 ?
loop_
    _geom_torsion_atom_site_label_1
    _geom_torsion_atom_site_label_2
    _geom_torsion_atom_site_label_3
    _geom_torsion_atom_site_label_4
    _geom_torsion_site_symmetry_1
    _geom_torsion_site_symmetry_2
    _geom_torsion_site_symmetry_3
    _geom_torsion_site_symmetry_4
    _geom_torsion
    _geom_torsion_publ_flag
    C2 N1 C1 C4 . . . . 0.0(2) ?
    C2 N1 C1 O1 . . . . -177.02(11) ?
    C9 O1 C1 N1 . . . . -95.73(15) ?
    C9 O1 C1 C4 . . . . 87.02(16) ?
    C3 N2 C2 N1 . . . . -1.6(2) ?
    C3 N2 C2 N3 . . . . 176.89(13) ?
    C1 N1 C2 N2 . . . . 1.5(2) ?
    C1 N1 C2 N3 . . . . -177.02(13) ?
    C8 N3 C2 N2 . . . . 173.88(15) ?
    C7 N3 C2 N2 . . . . 4.0(2) ?
    C8 N3 C2 N1 . . . . -7.5(2) ?
    C7 N3 C2 N1 . . . . -177.33(13) ?
    C2 N2 C3 C4 . . . . 0.3(2) ?
    C2 N2 C3 C5 . . . . -179.80(13) ?
    N1 C1 C4 C3 . . . . -1.1(2) ?
    O1 C1 C4 C3 . . . . 175.74(11) ?
    N1 C1 C4 C6 . . . . 178.91(14) ?
    O1 C1 C4 C6 . . . . -4.2(2) ?
    N2 C3 C4 C1 . . . . 1.0(2) ?
    C5 C3 C4 C1 . . . . -178.95(13) ?
    N2 C3 C4 C6 . . . . -179.06(14) ?
    C5 C3 C4 C6 . . . . 1.0(2) ?
    C10 N4 C9 O2 . . . . 176.80(15) ?
    C11 N4 C9 O2 . . . . 2.7(2) ?
    C10 N4 C9 O1 . . . . -3.9(2) ?
    C11 N4 C9 O1 . . . . -178.05(14) ?
    C1 O1 C9 O2 . . . . -4.7(2) ?
    C1 O1 C9 N4 . . . . 175.97(12) ?
loop_
    _geom_hbond_atom_site_label_D
    _geom_hbond_atom_site_label_H
    _geom_hbond_atom_site_label_A
    _geom_hbond_site_symmetry_A
    _geom_hbond_distance_DH
    _geom_hbond_distance_HA
    _geom_hbond_distance_DA
    _geom_hbond_angle_DHA
    _geom_hbond_publ_flag
    C5 H5C O2 3_666 0.98 2.60 3.549(2) 163.1 y
    C10 H10C O2 4_576 0.98 2.51 3.431(2) 157.1 y
