# Supplementary material for: Pirimicarb: 2-dimethylamino-5,6-dimethylpyrimidin-4-yl dimethyl­carbamate
Source: Acta Crystallogr Sect E Struct Rep Online. 2010 Jul 14;66(Pt 8):o1998. doi: 10.1107/S160053681002684X (PMC3007355; doi:10.1107/S160053681002684X)
Supplement: Supplementary file 2 [file e-66-o1998-Isup2.hkl]

# 
# h,k,l, Fc-squared, Fo-squared, sigma(Fo-squared) and status flag 
# 
data_I
_shelx_title 'I' 
_shelx_refln_list_code          4 
_shelx_F_calc_maximum      122.40 
_exptl_crystal_F_000       512.00 
_reflns_d_resolution_high  0.7507 
 
loop_ 
 _symmetry_equiv_pos_as_xyz 
 'x, y, z' 
 '-x, y+1/2, -z+1/2' 
 '-x, -y, -z' 
 'x, -y-1/2, z-1/2' 
 
_cell_length_a    13.5607 
_cell_length_b     7.7868 
_cell_length_c    13.1323 
_cell_angle_alpha  90.000 
_cell_angle_beta  114.907 
_cell_angle_gamma  90.000 
 
_shelx_F_squared_multiplier     1.000 
 
loop_ 
 _refln_index_h 
 _refln_index_k 
 _refln_index_l 
 _refln_F_squared_calc 
 _refln_F_squared_meas 
 _refln_F_squared_sigma 
 _refln_observed_status 
   1   0   0      401.38      404.19      6.55 o 
   2   0   0    12549.58    11285.14    194.95 o 
   3   0   0     5322.92     5125.63     78.02 o 
   4   0   0     2892.23     2924.29     44.77 o 
   5   0   0      102.55      150.44      3.16 o 
   6   0   0      131.49      175.61      7.20 o 
   7   0   0      180.55      184.35      7.97 o 
   8   0   0      169.72      202.15      4.42 o 
   9   0   0       53.54       52.93      5.87 o 
  10   0   0      424.58      444.43      8.45 o 
  11   0   0     1725.72     1775.40     31.06 o 
  12   0   0        7.43       21.59      4.01 o 
  13   0   0       21.31       28.32      2.74 o 
  14   0   0        3.07       10.81      2.23 o 
  15   0   0        0.65        3.10      2.06 o 
  16   0   0       15.59       14.23      2.87 o 
   1   1   0       86.46       89.11      1.37 o 
   2   1   0      439.72      463.60      5.00 o 
   3   1   0     7528.08     7336.05    108.11 o 
   4   1   0      967.84      925.13     11.52 o 
   5   1   0        8.95       13.28      0.63 o 
   6   1   0      555.00      575.36      6.88 o 
   7   1   0      156.18      188.75      2.85 o 
   8   1   0       12.37        9.72      1.09 o 
   9   1   0       64.76       70.97      1.80 o 
  10   1   0      454.94      435.52      6.94 o 
  11   1   0       41.27       41.66      1.82 o 
  12   1   0      163.05      160.16      3.55 o 
  13   1   0        0.29       -0.25      1.05 o 
  14   1   0        3.79        2.95      1.41 o 
  15   1   0        6.39        4.68      1.54 o 
  16   1   0        0.12       -0.72      1.79 o 
   0   2   0     6241.97     6208.46    234.71 o 
   1   2   0      125.13      137.11      1.96 o 
   2   2   0      900.59      984.63     12.59 o 
   3   2   0     1396.89     1580.13     19.15 o 
   4   2   0      420.55      435.77      5.38 o 
   5   2   0      457.03      428.38      5.44 o 
   6   2   0      238.35      241.00      4.59 o 
   7   2   0       17.51       11.62      0.97 o 
   8   2   0      484.33      495.66      7.11 o 
   9   2   0       49.97       52.37      1.96 o 
  10   2   0      102.38       87.83      2.49 o 
  11   2   0       20.09       17.09      1.42 o 
  12   2   0       36.75       36.19      1.86 o 
  13   2   0       13.98       17.63      2.06 o 
  14   2   0        7.84        7.76      2.34 o 
  15   2   0        3.48        3.14      1.61 o 
  16   2   0       14.60       17.66      2.54 o 
   1   3   0      999.82     1098.81     13.83 o 
   2   3   0      277.78      320.13      4.18 o 
   3   3   0       22.80       21.62      0.88 o 
   4   3   0      143.58      153.58      2.54 o 
   5   3   0      356.18      340.31      4.97 o 
   6   3   0      664.47      703.86      9.40 o 
   7   3   0      191.20      215.02      3.36 o 
   8   3   0      120.25      132.09      2.57 o 
   9   3   0        0.10        4.11      1.74 o 
  10   3   0       58.38       54.36      2.12 o 
  11   3   0       38.44       37.59      1.85 o 
  12   3   0        0.00        2.74      1.30 o 
  13   3   0        0.04       -0.72      1.30 o 
  14   3   0       11.18        8.03      1.74 o 
  15   3   0       21.59       26.02      2.48 o 
   0   4   0     2400.15     2493.73     39.54 o 
   1   4   0        0.04       -0.24      0.42 o 
   2   4   0     3128.56     3467.05     38.59 o 
   3   4   0      467.45      542.24      8.44 o 
   4   4   0     1166.13     1325.27     17.23 o 
   5   4   0      162.41      188.65      3.21 o 
   6   4   0       39.29       34.69      1.40 o 
   7   4   0       76.07       85.24      2.29 o 
   8   4   0        2.52        1.99      0.93 o 
   9   4   0      166.15      162.40      3.92 o 
  10   4   0       16.93       15.76      1.58 o 
  11   4   0       31.55       35.59      2.18 o 
  12   4   0        4.25        7.39      1.56 o 
  13   4   0       31.82       30.69      2.28 o 
  14   4   0        6.19        5.08      1.73 o 
  15   4   0       22.61       21.76      2.79 o 
   1   5   0      570.57      625.52      8.78 o 
   2   5   0      391.93      419.53      5.71 o 
   3   5   0       93.80      116.79      3.76 o 
   4   5   0      337.52      334.64      5.25 o 
   5   5   0       22.60       21.41      1.20 o 
   6   5   0        4.13        3.52      0.83 o 
   7   5   0      104.19       85.86      2.70 o 
   8   5   0        1.25        1.35      1.01 o 
   9   5   0       15.81       13.95      1.53 o 
  10   5   0       31.94       35.90      2.14 o 
  11   5   0       51.40       55.99      2.70 o 
  12   5   0        1.33        0.26      1.30 o 
  13   5   0        0.35       -1.39      1.39 o 
  14   5   0       51.45       58.66      3.74 o 
   0   6   0      149.95      207.03      5.11 o 
   1   6   0        5.76       10.31      0.79 o 
   2   6   0      302.55      280.91      4.37 o 
   3   6   0       16.19       14.62      1.01 o 
   4   6   0       99.45      123.11      4.79 o 
   5   6   0       21.05       15.19      1.62 o 
   6   6   0        2.79        7.09      1.33 o 
   7   6   0       65.08       59.42      3.07 o 
   8   6   0        2.11        2.07      1.13 o 
   9   6   0       31.83       32.17      2.05 o 
  10   6   0       15.59       12.81      1.99 o 
  11   6   0       52.87       53.29      2.74 o 
  12   6   0        0.14        1.99      1.49 o 
  13   6   0       35.94       38.98      3.20 o 
   1   7   0       30.09       25.66      1.52 o 
   2   7   0       31.49       32.39      1.47 o 
   3   7   0      133.64      118.37      3.95 o 
   4   7   0        4.13        5.63      1.33 o 
   5   7   0      174.66      150.12      4.68 o 
   6   7   0       25.42       24.29      2.06 o 
   7   7   0       39.60       41.28      3.18 o 
   8   7   0        8.32        7.38      2.44 o 
   9   7   0       10.78       13.59      2.50 o 
  10   7   0        2.85        0.48      1.35 o 
  11   7   0       58.16       69.33      3.24 o 
  12   7   0        0.68       -1.79      1.80 o 
   0   8   0        5.22        9.41      2.06 o 
   1   8   0       53.97       53.39      2.28 o 
   2   8   0        9.29        6.28      1.17 o 
   3   8   0       63.27       55.51      2.61 o 
   4   8   0        4.70        4.01      1.38 o 
   5   8   0        8.10        9.73      1.67 o 
   6   8   0        4.23        2.58      1.34 o 
   7   8   0       23.74       22.98      2.32 o 
   8   8   0       39.45       29.88      3.03 o 
   9   8   0       44.92       48.24      3.40 o 
  10   8   0       60.20       60.81      5.20 o 
   1   9   0        0.45        0.12      1.14 o 
   2   9   0        0.02        0.61      1.33 o 
   3   9   0       18.02       16.12      2.15 o 
   4   9   0        1.21        1.38      1.18 o 
   5   9   0       11.95       12.75      2.41 o 
   6   9   0        1.24        2.59      1.75 o 
   7   9   0        5.55        4.43      1.74 o 
   8   9   0       26.97       29.50      4.07 o 
   0  10   0      264.79      258.56      9.36 o 
   1  10   0        5.71        3.88      1.50 o 
   2  10   0       13.29       13.57      2.54 o 
   3  10   0        0.45        0.32      1.48 o 
   4  10   0        2.17        2.59      1.58 o 
 -16   1   1        4.65        4.10      1.71 o 
 -15   1   1       17.96       19.13      1.99 o 
 -14   1   1        0.68       -0.82      1.19 o 
 -13   1   1       62.05       62.63      2.36 o 
 -12   1   1      161.19      168.20      3.65 o 
 -11   1   1        8.11        6.45      1.29 o 
 -10   1   1      201.90      208.78      3.93 o 
  -9   1   1       48.12       60.71      1.96 o 
  -8   1   1      158.21      158.06      3.03 o 
  -7   1   1       25.42       35.21      1.39 o 
  -6   1   1      152.61      209.02      3.36 o 
  -5   1   1     1624.79     1610.40     22.06 o 
  -4   1   1      179.37      153.87      2.46 o 
  -3   1   1      475.36      464.30      5.93 o 
  -2   1   1     5333.21     5256.83    140.91 o 
  -1   1   1      745.95      753.66      7.41 o 
   0   1   1     1709.08     1829.41     19.29 o 
   1   1   1      460.33      483.76      5.40 o 
   2   1   1      848.41      826.50      9.30 o 
   3   1   1     2176.45     2231.51     24.25 o 
   4   1   1     1127.35     1005.46     11.25 o 
   5   1   1      577.11      586.64      6.91 o 
   6   1   1      802.67      887.68     10.25 o 
   7   1   1       86.40       73.86      1.64 o 
   8   1   1      278.39      276.04      3.94 o 
   9   1   1      389.49      350.41      4.86 o 
  10   1   1      116.67      120.38      2.87 o 
  11   1   1       40.73       45.01      1.88 o 
  12   1   1        1.61        0.48      1.01 o 
  13   1   1        1.84        0.86      1.07 o 
  14   1   1       11.01       10.42      1.43 o 
  15   1   1        0.36       -0.04      1.61 o 
 -16   2   1        2.75        1.48      1.88 o 
 -15   2   1        0.33       -1.39      1.39 o 
 -14   2   1       20.73       22.18      1.76 o 
 -13   2   1        0.78       -0.17      1.16 o 
 -12   2   1       22.25       21.25      1.57 o 
 -11   2   1      336.10      336.75      5.66 o 
 -10   2   1       86.15       85.20      2.48 o 
  -9   2   1        4.99        8.14      1.09 o 
  -8   2   1        6.33        6.79      1.11 o 
  -7   2   1       51.79       45.83      1.63 o 
  -6   2   1       15.92       11.87      0.87 o 
  -5   2   1      318.13      418.93      5.29 o 
  -4   2   1        2.18        2.50      0.70 o 
  -3   2   1       61.55       60.06      1.26 o 
  -2   2   1        1.95        1.02      0.34 o 
  -1   2   1     6859.62     7488.27     90.03 o 
   0   2   1      740.12      748.40      9.09 o 
   1   2   1     2035.59     2145.83     20.97 o 
   2   2   1        0.03        1.35      0.44 o 
   3   2   1      556.86      512.61      6.14 o 
   4   2   1        7.79        7.02      0.51 o 
   5   2   1        2.01        1.11      0.47 o 
   6   2   1      457.52      493.81      6.85 o 
   7   2   1      197.27      152.74      2.94 o 
   8   2   1       19.79       19.46      1.24 o 
   9   2   1      101.33       91.13      2.44 o 
  10   2   1      547.06      555.88      8.16 o 
  11   2   1        0.01       -1.04      1.04 o 
  12   2   1       40.18       44.81      2.02 o 
  13   2   1        0.00       -0.52      1.22 o 
  14   2   1        0.64       -0.84      1.34 o 
  15   2   1        4.19        3.76      1.71 o 
 -16   3   1        2.27        1.13      2.13 o 
 -15   3   1        6.68        7.93      2.03 o 
 -14   3   1       45.44       56.48      2.81 o 
 -13   3   1        3.10        1.71      1.41 o 
 -12   3   1        0.83        0.66      1.36 o 
 -11   3   1       47.99       45.77      2.13 o 
 -10   3   1       69.25       72.96      2.41 o 
  -9   3   1       36.46       48.12      1.88 o 
  -8   3   1      749.48      777.16      9.66 o 
  -7   3   1        2.29        3.71      0.84 o 
  -6   3   1      237.66      220.50      3.64 o 
  -5   3   1      355.53      327.25      4.78 o 
  -4   3   1     1186.73     1374.92     20.95 o 
  -3   3   1      120.34      157.94      3.44 o 
  -2   3   1      252.93      300.68      4.00 o 
  -1   3   1      166.13      169.16      2.78 o 
   0   3   1       96.54       86.02      1.69 o 
   1   3   1      641.21      725.24      8.56 o 
   2   3   1     1220.29     1252.83     17.58 o 
   3   3   1      815.31      944.52     12.31 o 
   4   3   1        3.37        2.95      0.55 o 
   5   3   1       52.41       53.02      1.81 o 
   6   3   1      340.89      368.12      4.97 o 
   7   3   1      121.86      168.31      2.90 o 
   8   3   1       40.78       44.14      1.75 o 
   9   3   1      259.86      247.87      4.44 o 
  10   3   1        0.15       -0.97      0.97 o 
  11   3   1        1.26        1.15      1.17 o 
  12   3   1        2.68        3.45      1.34 o 
  13   3   1       53.32       60.61      2.98 o 
  14   3   1        3.80        1.89      1.95 o 
  15   3   1        2.22        1.32      1.89 o 
 -15   4   1        2.61        3.40      1.79 o 
 -14   4   1        0.11        1.86      1.53 o 
 -13   4   1       20.78       20.25      1.99 o 
 -12   4   1       14.18       15.80      1.79 o 
 -11   4   1        5.23        5.98      1.40 o 
 -10   4   1       57.63       61.45      2.28 o 
  -9   4   1        1.29        1.96      1.00 o 
  -8   4   1      105.86      110.79      2.71 o 
  -7   4   1       77.84       81.21      2.22 o 
  -6   4   1       89.93       99.63      3.01 o 
  -5   4   1        1.32        0.06      0.59 o 
  -4   4   1      399.98      424.79      6.93 o 
  -3   4   1      105.70       83.63      2.69 o 
  -2   4   1       25.33       24.44      0.95 o 
  -1   4   1       76.75       92.06      2.00 o 
   0   4   1      148.27      160.97      2.65 o 
   1   4   1        2.95        1.03      0.47 o 
   2   4   1      287.40      351.72      4.66 o 
   3   4   1       25.27       36.98      1.18 o 
   4   4   1        7.93        8.48      0.81 o 
   5   4   1       36.59       33.58      1.38 o 
   6   4   1       21.73       21.48      1.20 o 
   7   4   1        6.32       10.06      1.07 o 
   8   4   1        2.20        1.30      1.00 o 
   9   4   1        1.44        2.54      1.11 o 
  10   4   1        4.75        4.93      1.33 o 
  11   4   1       11.78       11.85      1.98 o 
  12   4   1       26.49       26.72      2.11 o 
  13   4   1       10.12       10.97      1.80 o 
  14   4   1        2.53        1.46      1.63 o 
 -14   5   1       14.05       12.78      2.03 o 
 -13   5   1       14.35       17.37      2.21 o 
 -12   5   1        4.91        3.03      1.41 o 
 -11   5   1        0.18       -0.33      1.14 o 
 -10   5   1       34.29       35.25      2.64 o 
  -9   5   1        2.26       -0.49      0.99 o 
  -8   5   1      103.61      100.66      2.64 o 
  -7   5   1        0.05        1.46      0.83 o 
  -6   5   1        0.02        0.22      0.69 o 
  -5   5   1       44.92       32.53      1.27 o 
  -4   5   1       45.31       49.42      1.91 o 
  -3   5   1       30.41       30.28      1.16 o 
  -2   5   1       74.55       67.35      1.68 o 
  -1   5   1        4.88        2.39      0.56 o 
   0   5   1       67.70       58.47      1.59 o 
   1   5   1       29.68       17.61      0.89 o 
   2   5   1       15.58       14.37      0.83 o 
   3   5   1      152.91      199.92      3.50 o 
   4   5   1       28.36       25.43      1.23 o 
   5   5   1        0.72       -0.84      0.84 o 
   6   5   1       44.15       46.61      2.01 o 
   7   5   1        2.04        0.88      0.87 o 
   8   5   1       46.34       47.47      2.23 o 
   9   5   1        4.44        2.58      1.19 o 
  10   5   1       15.29       15.14      1.71 o 
  11   5   1        2.71       -0.37      1.33 o 
  12   5   1        0.27       -0.95      1.23 o 
  13   5   1        3.91       -0.57      1.53 o 
 -13   6   1        0.36       -0.13      1.48 o 
 -12   6   1        0.83       -0.54      1.34 o 
 -11   6   1        0.01        0.93      1.36 o 
 -10   6   1        5.77        4.63      1.43 o 
  -9   6   1        0.17        0.32      1.11 o 
  -8   6   1      155.54      132.05      3.59 o 
  -7   6   1        7.42        6.53      1.17 o 
  -6   6   1        0.93        0.93      1.05 o 
  -5   6   1       71.32       56.10      2.33 o 
  -4   6   1       12.71       13.06      1.15 o 
  -3   6   1        3.17        2.59      0.65 o 
  -2   6   1      108.56      119.53      2.53 o 
  -1   6   1        2.38        3.74      0.61 o 
   0   6   1        6.09        3.44      0.69 o 
   1   6   1       14.39       17.88      0.96 o 
   2   6   1        0.01        0.22      0.54 o 
   3   6   1      409.91      399.25      8.42 o 
   4   6   1       32.23       24.97      1.88 o 
   5   6   1      117.99      108.20      3.84 o 
   6   6   1       40.04       43.54      2.46 o 
   7   6   1        0.00       -0.85      0.96 o 
   8   6   1       12.53       11.83      1.51 o 
   9   6   1       19.91       22.56      1.89 o 
  10   6   1        0.35       -0.37      1.25 o 
  11   6   1        1.63        2.12      1.46 o 
  12   6   1        8.70       11.70      2.00 o 
 -12   7   1       32.01       38.67      2.69 o 
 -11   7   1        0.18        0.31      1.36 o 
 -10   7   1       12.02       11.47      1.73 o 
  -9   7   1       10.70        9.11      1.55 o 
  -8   7   1        0.92       -0.13      1.19 o 
  -7   7   1       22.17       24.21      2.13 o 
  -6   7   1       38.32       44.54      3.01 o 
  -5   7   1       51.43       42.79      2.50 o 
  -4   7   1       66.40       69.14      4.45 o 
  -3   7   1       14.46       12.22      1.10 o 
  -2   7   1        9.49        8.35      0.87 o 
  -1   7   1      117.00      113.15      2.79 o 
   0   7   1       16.93       16.75      1.14 o 
   1   7   1        7.08        6.78      1.02 o 
   2   7   1       51.09       57.28      2.17 o 
   3   7   1       26.07       22.40      1.92 o 
   4   7   1       16.29       20.07      1.87 o 
   5   7   1        0.01        0.15      1.08 o 
   6   7   1      129.88      113.35      4.09 o 
   7   7   1       67.93       59.20      3.16 o 
   8   7   1       66.27       62.72      3.33 o 
   9   7   1       13.97       13.60      1.91 o 
  10   7   1       42.01       41.76      2.63 o 
  11   7   1       21.80       23.07      2.32 o 
 -10   8   1        0.45       -0.21      1.36 o 
  -9   8   1       83.77       88.93      4.53 o 
  -8   8   1        0.67        0.94      1.33 o 
  -7   8   1       72.80       66.88      3.38 o 
  -6   8   1       31.51       31.04      2.46 o 
  -5   8   1      141.63      126.25      4.47 o 
  -4   8   1        4.56        6.58      1.50 o 
  -3   8   1       21.16       20.09      1.99 o 
  -2   8   1      159.48      168.13      4.22 o 
  -1   8   1      106.33      113.33      4.61 o 
   0   8   1      147.29      140.04      3.29 o 
   1   8   1        4.59        3.66      1.07 o 
   2   8   1       47.01       49.54      2.48 o 
   3   8   1       13.77       15.14      1.62 o 
   4   8   1        3.03        2.98      1.33 o 
   5   8   1       73.02       72.74      3.47 o 
   6   8   1       31.02       26.99      2.44 o 
   7   8   1       39.44       37.74      3.15 o 
   8   8   1       29.64       29.05      3.25 o 
   9   8   1       18.16       17.57      2.41 o 
  -8   9   1        5.30        5.45      1.77 o 
  -7   9   1        2.03        4.24      1.64 o 
  -6   9   1        8.47        8.78      1.79 o 
  -5   9   1       15.55       15.71      2.16 o 
  -4   9   1        3.04        1.46      1.38 o 
  -3   9   1        2.76        2.95      1.49 o 
  -2   9   1      176.58      163.98      4.84 o 
  -1   9   1      264.92      270.59      6.51 o 
   0   9   1      126.70      127.98      4.27 o 
   1   9   1       47.79       43.08      2.63 o 
   2   9   1       13.38       13.33      1.68 o 
   3   9   1        1.66        2.77      1.23 o 
   4   9   1        4.77        4.67      1.35 o 
   5   9   1       14.64       13.42      1.99 o 
   6   9   1        0.15       -0.33      1.38 o 
   7   9   1       15.11       16.95      3.20 o 
  -4  10   1        5.77        7.27      1.96 o 
  -3  10   1        0.79        0.81      1.45 o 
  -2  10   1       30.80       31.59      2.89 o 
  -1  10   1       80.56       84.41      3.75 o 
   0  10   1      128.29      116.87      4.31 o 
   1  10   1       37.01       37.45      3.16 o 
   2  10   1        3.91        2.87      1.71 o 
   3  10   1       12.54       16.46      2.33 o 
 -17   0   2        2.38       -2.10      2.38 o 
 -16   0   2        1.96       -2.02      2.25 o 
 -15   0   2        0.58       -1.64      2.11 o 
 -14   0   2      132.79      128.74      8.73 o 
 -13   0   2      173.79      159.41      8.66 o 
 -12   0   2     1289.10     1263.30     21.07 o 
 -11   0   2      111.30      117.36      4.32 o 
 -10   0   2      115.08      128.25      3.60 o 
  -9   0   2      240.65      209.01      5.15 o 
  -8   0   2        2.07        0.40      1.12 o 
  -7   0   2      141.93      129.91      3.14 o 
  -6   0   2        1.23        2.22      0.79 o 
  -5   0   2      985.77     1023.12     16.25 o 
  -4   0   2     2322.13     2160.61     33.28 o 
  -3   0   2      801.97      834.12     20.91 o 
  -2   0   2     1292.58     1274.81     18.36 o 
  -1   0   2     3699.74     3754.65     61.48 o 
   0   0   2     1000.21      990.45     15.82 o 
   1   0   2     5347.50     5143.85     97.64 o 
   2   0   2      289.59      293.07     17.89 o 
   3   0   2     6393.54     6341.88    105.58 o 
   4   0   2       29.57       25.19      1.15 o 
   5   0   2     5262.47     5746.49     87.71 o 
   6   0   2        1.03        1.04      0.91 o 
   7   0   2       62.28       76.38      8.74 o 
   8   0   2       73.45       81.27      2.79 o 
   9   0   2       95.63      101.19      3.14 o 
  10   0   2       96.94       95.37      4.48 o 
  11   0   2       12.42       11.40      1.60 o 
  12   0   2       11.04        9.46      1.55 o 
  13   0   2       14.31       11.04      2.20 o 
  14   0   2       25.86       33.82      3.18 o 
  15   0   2        2.23       -2.82      2.82 o 
 -17   1   2        0.46       -1.55      1.55 o 
 -16   1   2       21.03       22.77      2.25 o 
 -15   1   2        3.05        2.45      1.57 o 
 -14   1   2       13.38       15.00      1.62 o 
 -13   1   2      221.04      228.97      4.56 o 
 -12   1   2      210.10      207.87      4.14 o 
 -11   1   2       11.74       10.80      1.32 o 
 -10   1   2      113.92      111.26      2.74 o 
  -9   1   2        5.69        6.31      1.06 o 
  -8   1   2       72.00       70.11      1.96 o 
  -7   1   2      145.23      180.09      3.14 o 
  -6   1   2      142.05      138.69      2.54 o 
  -5   1   2        9.03        9.99      0.71 o 
  -4   1   2      200.31      187.40      3.97 o 
  -3   1   2      246.41      266.14      3.36 o 
  -2   1   2    14980.61    13501.52    141.68 o 
  -1   1   2     6853.52     6711.31     77.38 o 
   0   1   2     2895.94     2919.70     29.15 o 
   1   1   2       12.41        5.62      0.40 o 
   2   1   2     8321.02     8025.05     76.60 o 
   3   1   2      515.27      487.28      8.79 o 
   4   1   2      297.68      253.79      3.30 o 
   5   1   2      568.12      540.28      6.50 o 
   6   1   2       52.25       37.97      1.18 o 
   7   1   2      138.83      143.86      2.47 o 
   8   1   2      164.97      175.66      2.92 o 
   9   1   2        4.42        4.49      0.87 o 
  10   1   2       99.98      102.12      2.61 o 
  11   1   2        1.06        0.19      0.92 o 
  12   1   2       12.53       10.59      1.30 o 
  13   1   2        6.25        6.75      1.46 o 
  14   1   2        7.16        7.17      1.82 o 
  15   1   2       47.25       59.45      4.52 o 
 -16   2   2        3.22        1.66      1.86 o 
 -15   2   2       83.04       93.33      3.19 o 
 -14   2   2       85.48       89.28      2.92 o 
 -13   2   2      358.83      363.29     12.74 o 
 -12   2   2       59.36       56.68      2.41 o 
 -11   2   2       44.64       42.89      1.89 o 
 -10   2   2        5.80        9.05      1.20 o 
  -9   2   2       56.43       66.20      2.10 o 
  -8   2   2       17.92        7.39      0.97 o 
  -7   2   2      203.12      220.72      3.68 o 
  -6   2   2     3163.43     3146.33     35.33 o 
  -5   2   2        8.76       12.87      0.85 o 
  -4   2   2     2006.02     2234.14     37.09 o 
  -3   2   2     8246.02     8341.37    170.82 o 
  -2   2   2     9076.86     9091.04    144.53 o 
  -1   2   2       92.14      100.87      2.22 o 
   0   2   2       21.72       20.26      1.15 o 
   1   2   2      680.62      635.56     12.98 o 
   2   2   2        1.90        2.99      0.64 o 
   3   2   2      963.95     1033.44     11.00 o 
   4   2   2      364.54      415.47      5.23 o 
   5   2   2     3053.07     3165.42     38.17 o 
   6   2   2      472.01      416.37      5.93 o 
   7   2   2      517.22      515.36      7.27 o 
   8   2   2     1585.61     1570.38     19.86 o 
   9   2   2      424.89      442.37      6.71 o 
  10   2   2      114.12      108.86      2.78 o 
  11   2   2       18.02       16.64      1.62 o 
  12   2   2       33.36       35.06      2.93 o 
  13   2   2        0.22        0.08      1.26 o 
  14   2   2        0.23       -1.07      1.34 o 
  15   2   2        1.10       -1.42      1.42 o 
 -16   3   2        2.58        4.95      1.88 o 
 -15   3   2        0.07       -1.38      1.50 o 
 -14   3   2        2.87        0.54      1.45 o 
 -13   3   2       26.14       27.40      1.88 o 
 -12   3   2        9.58        8.14      1.33 o 
 -11   3   2       60.71       59.27      2.79 o 
 -10   3   2        7.16        3.28      1.10 o 
  -9   3   2       74.81       76.49      2.31 o 
  -8   3   2        3.30        4.59      0.95 o 
  -7   3   2      287.82      297.89      4.70 o 
  -6   3   2        0.25        4.05      0.81 o 
  -5   3   2      104.61      160.19      3.43 o 
  -4   3   2       55.60       35.41      1.43 o 
  -3   3   2      728.64      757.19      9.92 o 
  -2   3   2      182.96      172.38      3.59 o 
  -1   3   2      611.81      712.35     13.18 o 
   0   3   2       43.63       33.28      0.96 o 
   1   3   2      640.91      628.57      6.51 o 
   2   3   2      840.01      938.28     18.26 o 
   3   3   2        2.88        2.99      0.36 o 
   4   3   2     1169.41     1166.38     13.52 o 
   5   3   2      181.16      167.24      2.93 o 
   6   3   2       75.36       79.30      1.77 o 
   7   3   2       12.42       15.14      1.09 o 
   8   3   2      257.52      231.59      4.16 o 
   9   3   2       53.97       46.49      2.54 o 
  10   3   2       62.73       59.66      3.72 o 
  11   3   2       15.64       15.00      1.89 o 
  12   3   2       63.61       63.63      2.81 o 
  13   3   2        6.18        6.89      1.65 o 
  14   3   2        5.39        7.05      1.80 o 
 -15   4   2       29.24       35.23      2.62 o 
 -14   4   2       41.59       48.41      2.70 o 
 -13   4   2        3.88        4.38      1.52 o 
 -12   4   2        6.14        4.27      1.52 o 
 -11   4   2        0.04       -0.72      1.02 o 
 -10   4   2       60.17       64.94      2.29 o 
  -9   4   2        9.09        3.24      1.00 o 
  -8   4   2       60.40       56.06      1.98 o 
  -7   4   2       31.89       21.94      1.27 o 
  -6   4   2      104.46       91.05      2.17 o 
  -5   4   2       90.35       82.20      1.92 o 
  -4   4   2      128.31      113.26      2.14 o 
  -3   4   2       89.39       71.14      1.61 o 
  -2   4   2        0.00        0.51      0.40 o 
  -1   4   2      488.52      563.19      7.78 o 
   0   4   2      136.00      138.01      2.37 o 
   1   4   2       31.37       29.69      1.21 o 
   2   4   2       81.29       72.21      1.71 o 
   3   4   2      346.13      384.37      5.65 o 
   4   4   2        7.35        8.43      0.88 o 
   5   4   2      258.33      272.17      4.27 o 
   6   4   2       18.44       21.22      1.38 o 
   7   4   2      248.46      254.26      5.02 o 
   8   4   2       47.66       43.17      2.09 o 
   9   4   2      131.29      132.94      3.63 o 
  10   4   2        2.48        2.20      1.30 o 
  11   4   2       20.98       22.52      1.95 o 
  12   4   2        2.32       -0.58      1.36 o 
  13   4   2       17.17       14.54      2.00 o 
  14   4   2        0.91       -0.14      1.96 o 
 -15   5   2        5.72        4.97      3.05 o 
 -14   5   2        1.41        1.27      1.53 o 
 -13   5   2        5.43        4.05      1.59 o 
 -12   5   2        2.37        0.92      1.33 o 
 -11   5   2        1.56        2.44      1.28 o 
 -10   5   2      154.20      132.82      3.67 o 
  -9   5   2      207.76      205.66      4.11 o 
  -8   5   2      246.56      239.45      4.40 o 
  -7   5   2        0.00        1.25      0.81 o 
  -6   5   2        0.28       -0.56      0.68 o 
  -5   5   2        1.29        4.55      0.75 o 
  -4   5   2       56.04       64.14      1.83 o 
  -3   5   2       44.73       68.26      1.73 o 
  -2   5   2        1.62        1.73      0.53 o 
  -1   5   2      241.89      251.39      3.91 o 
   0   5   2      832.18      904.56     11.08 o 
   1   5   2      274.72      263.16      5.43 o 
   2   5   2     1772.37     1893.14     22.07 o 
   3   5   2      328.47      311.54      5.76 o 
   4   5   2       34.16       30.43      2.62 o 
   5   5   2      103.62       96.63      3.33 o 
   6   5   2       56.68       64.29      2.33 o 
   7   5   2       26.38       28.08      1.74 o 
   8   5   2      203.05      198.81      4.55 o 
   9   5   2       12.41       15.00      1.65 o 
  10   5   2       11.14       11.77      1.67 o 
  11   5   2       49.76       60.54      4.41 o 
  12   5   2        0.03       -0.43      1.45 o 
  13   5   2       99.37      101.80      4.46 o 
 -14   6   2       13.23        9.05      3.94 o 
 -13   6   2        6.90        3.37      1.67 o 
 -12   6   2       37.69       40.15      2.51 o 
 -11   6   2        0.08        0.78      1.20 o 
 -10   6   2       38.47       33.26      2.13 o 
  -9   6   2        7.93        4.89      1.23 o 
  -8   6   2        7.91       11.30      1.38 o 
  -7   6   2        0.33        0.00      0.81 o 
  -6   6   2      101.38       94.30      3.39 o 
  -5   6   2      105.70      109.56      3.03 o 
  -4   6   2      144.67      138.66      3.04 o 
  -3   6   2        3.66        2.09      0.65 o 
  -2   6   2       74.10       73.11      2.20 o 
  -1   6   2       46.89       48.20      1.59 o 
   0   6   2        3.35        2.99      0.67 o 
   1   6   2      492.89      498.21      7.35 o 
   2   6   2       19.31       18.51      1.62 o 
   3   6   2       21.17       15.42      1.55 o 
   4   6   2        8.95        9.35      1.74 o 
   5   6   2        0.55        1.46      1.08 o 
   6   6   2       21.84       24.87      2.08 o 
   7   6   2       40.93       41.89      2.13 o 
   8   6   2       19.83       19.74      1.77 o 
   9   6   2       35.32       40.05      3.17 o 
  10   6   2        1.45        0.10      1.33 o 
  11   6   2       23.27       28.56      2.37 o 
  12   6   2       22.74       32.24      3.06 o 
 -12   7   2        0.04       -0.13      1.48 o 
 -11   7   2        1.83        1.56      1.41 o 
 -10   7   2        6.93        7.54      1.52 o 
  -9   7   2       54.31       45.76      3.16 o 
  -8   7   2       41.15       39.25      2.12 o 
  -7   7   2      135.14      129.04      4.39 o 
  -6   7   2       53.42       53.21      2.79 o 
  -5   7   2      184.25      191.00      8.30 o 
  -4   7   2       33.11       30.80      1.86 o 
  -3   7   2        4.18        6.14      1.02 o 
  -2   7   2      411.45      405.06      5.69 o 
  -1   7   2       14.72       15.45      1.04 o 
   0   7   2       14.74       14.21      1.62 o 
   1   7   2        5.20        6.01      1.01 o 
   2   7   2       19.12       24.80      1.74 o 
   3   7   2        0.81        0.93      1.03 o 
   4   7   2        4.68        7.34      1.46 o 
   5   7   2        0.17       -0.63      1.03 o 
   6   7   2       15.09       16.12      1.90 o 
   7   7   2       14.93       17.13      2.04 o 
   8   7   2      136.53      125.58      7.09 o 
   9   7   2       59.79       71.30      3.19 o 
  10   7   2       66.71       71.44      3.38 o 
  11   7   2        1.50        5.48      2.21 o 
 -11   8   2       25.09       27.19      2.32 o 
 -10   8   2        0.02       -1.28      1.28 o 
  -9   8   2       59.42       60.67      3.96 o 
  -8   8   2       22.96       18.94      4.00 o 
  -7   8   2       16.00       17.40      2.01 o 
  -6   8   2      182.73      165.03      5.19 o 
  -5   8   2       12.10       10.24      1.67 o 
  -4   8   2      198.00      183.64      5.59 o 
  -3   8   2       44.50       39.25      2.41 o 
  -2   8   2      435.56      443.41      6.90 o 
  -1   8   2        0.46        0.15      0.81 o 
   0   8   2       11.85       12.40      1.20 o 
   1   8   2        9.96        9.51      1.25 o 
   2   8   2        6.88        8.50      1.35 o 
   3   8   2        1.29        1.64      1.06 o 
   4   8   2       22.49       26.14      3.43 o 
   5   8   2       14.40       16.43      2.00 o 
   6   8   2       26.15       25.85      2.44 o 
   7   8   2        7.36        5.32      1.69 o 
   8   8   2       23.33       21.00      2.56 o 
   9   8   2       97.18      111.32      6.07 o 
  -8   9   2        9.81        9.05      1.96 o 
  -7   9   2        0.87        1.93      1.49 o 
  -6   9   2        4.52        3.48      1.98 o 
  -5   9   2        3.31        1.26      1.40 o 
  -4   9   2        1.20        1.43      1.39 o 
  -3   9   2       27.05       28.86      2.65 o 
  -2   9   2       20.91       23.16      2.09 o 
  -1   9   2       63.45       64.09      3.37 o 
   0   9   2        0.15       -0.78      1.28 o 
   1   9   2        9.46        9.11      2.02 o 
   2   9   2        0.42        2.87      1.30 o 
   3   9   2        2.78        4.13      1.33 o 
   4   9   2        5.20        3.23      1.43 o 
   5   9   2        0.08        0.85      1.37 o 
   6   9   2       25.89       25.78      2.57 o 
  -4  10   2        4.57        4.76      1.81 o 
  -3  10   2       63.97       66.66      6.15 o 
  -2  10   2        3.24        0.77      1.89 o 
  -1  10   2      113.20      101.22      4.01 o 
   0  10   2        0.08        0.34      1.31 o 
   1  10   2        3.81        4.06      1.72 o 
   2  10   2        0.04        1.93      1.55 o 
   3  10   2        1.61        3.38      1.99 o 
 -17   1   3       17.38       17.83      3.15 o 
 -16   1   3        1.49       -1.12      1.59 o 
 -15   1   3        5.73        3.78      1.63 o 
 -14   1   3      137.85      153.26      3.72 o 
 -13   1   3       29.66       26.85      1.81 o 
 -12   1   3        9.86        8.33      1.32 o 
 -11   1   3      129.12      121.85      2.99 o 
 -10   1   3       25.98       24.83      1.50 o 
  -9   1   3        5.73        6.78      1.10 o 
  -8   1   3        2.84        2.59      0.85 o 
  -7   1   3      712.12      747.81      9.85 o 
  -6   1   3      936.37      921.87     11.73 o 
  -5   1   3      247.08      240.64      3.60 o 
  -4   1   3      426.30      459.71      5.60 o 
  -3   1   3     8054.58     8145.70    223.28 o 
  -2   1   3      375.12      375.91      4.33 o 
  -1   1   3      145.46      166.10      1.87 o 
   0   1   3     6510.98     6423.95     67.17 o 
   1   1   3       18.84       23.77      0.75 o 
   2   1   3       48.96       42.45      0.89 o 
   3   1   3      493.80      528.56      6.23 o 
   4   1   3     1595.55     1684.19     18.62 o 
   5   1   3      116.44       82.91      1.66 o 
   6   1   3      275.27      271.64      3.81 o 
   7   1   3       35.58       34.89      1.28 o 
   8   1   3      150.63      131.73      2.50 o 
   9   1   3        0.00       -0.24      0.72 o 
  10   1   3        3.51        3.59      0.96 o 
  11   1   3       56.23       61.44      2.57 o 
  12   1   3        2.18        0.99      1.22 o 
  13   1   3        0.92        0.04      1.22 o 
  14   1   3       23.97       28.27      2.69 o 
 -17   2   3        1.17       -1.18      2.40 o 
 -16   2   3        3.72        3.53      1.81 o 
 -15   2   3       37.82       40.47      2.43 o 
 -14   2   3       36.86       33.17      2.05 o 
 -13   2   3       81.49       86.79      2.82 o 
 -12   2   3        2.26        1.36      1.21 o 
 -11   2   3        1.23        0.83      1.11 o 
 -10   2   3       12.81       14.65      1.32 o 
  -9   2   3       32.25       21.82      1.38 o 
  -8   2   3        5.39        7.61      0.98 o 
  -7   2   3      222.98      209.63      3.55 o 
  -6   2   3      833.33      895.94     10.62 o 
  -5   2   3       52.22       43.37      1.31 o 
  -4   2   3      201.17      215.68      3.25 o 
  -3   2   3      759.79      716.43      8.35 o 
  -2   2   3     4305.49     4470.40     53.42 o 
  -1   2   3        3.17        3.18      0.32 o 
   0   2   3      308.47      300.52      3.91 o 
   1   2   3      172.96      189.43      3.00 o 
   2   2   3      105.86      128.07      2.88 o 
   3   2   3       51.43       62.22      1.29 o 
   4   2   3      229.50      179.52      2.71 o 
   5   2   3      210.36      222.76      3.32 o 
   6   2   3      202.91      195.11      3.11 o 
   7   2   3      165.63      145.87      2.92 o 
   8   2   3      139.31      141.45      3.11 o 
   9   2   3      106.74      105.86      2.63 o 
  10   2   3       24.91       23.61      1.77 o 
  11   2   3        6.70        8.84      1.43 o 
  12   2   3       14.83       13.06      1.67 o 
  13   2   3        2.59        1.20      1.41 o 
  14   2   3        0.06       -1.01      1.39 o 
 -16   3   3        8.28        6.61      1.89 o 
 -15   3   3       42.97       39.96      2.38 o 
 -14   3   3        3.92        4.39      1.69 o 
 -13   3   3      149.23      157.19      3.79 o 
 -12   3   3        8.69        7.42      1.35 o 
 -11   3   3        0.12        1.15      1.11 o 
 -10   3   3        3.09        1.63      1.02 o 
  -9   3   3      114.19      113.85      3.19 o 
  -8   3   3       33.27       35.64      1.65 o 
  -7   3   3      233.94      216.91      3.73 o 
  -6   3   3      162.27      172.58      4.38 o 
  -5   3   3      275.57      289.60      7.44 o 
  -4   3   3      361.81      358.07      5.06 o 
  -3   3   3     1990.47     2257.12     23.23 o 
  -2   3   3      283.04      312.69      3.77 o 
  -1   3   3        0.26        1.17      0.27 o 
   0   3   3      464.22      498.54      5.19 o 
   1   3   3      106.30       96.73      2.54 o 
   2   3   3       38.94       33.51      1.26 o 
   3   3   3      110.15      117.02      2.56 o 
   4   3   3        5.68        5.85      0.39 o 
   5   3   3       44.26       39.35      1.18 o 
   6   3   3      131.05      144.31      3.34 o 
   7   3   3        1.00        1.25      1.01 o 
   8   3   3      449.39      449.79     11.85 o 
   9   3   3       45.54       49.14      3.45 o 
  10   3   3        5.60        4.97      1.36 o 
  11   3   3        0.19       -1.03      1.11 o 
  12   3   3        0.40       -0.13      1.33 o 
  13   3   3        1.26       -0.50      1.40 o 
  14   3   3        0.31       -0.77      1.58 o 
 -16   4   3       11.24        9.50      2.51 o 
 -15   4   3        4.56        3.32      1.66 o 
 -14   4   3        1.30        1.31      1.50 o 
 -13   4   3        8.74       12.23      1.58 o 
 -12   4   3      159.24      152.13      3.93 o 
 -11   4   3        1.60        1.11      1.11 o 
 -10   4   3      761.74      751.41     10.62 o 
  -9   4   3       12.60       12.34      1.25 o 
  -8   4   3      187.08      194.02      3.67 o 
  -7   4   3      137.36      126.34      2.71 o 
  -6   4   3      555.48      592.38      8.18 o 
  -5   4   3       17.31       23.54      1.08 o 
  -4   4   3        0.04       -0.18      0.44 o 
  -3   4   3      898.84      908.25     18.35 o 
  -2   4   3      254.98      299.85      4.28 o 
  -1   4   3       46.84       53.26      1.31 o 
   0   4   3      955.92      953.40     13.13 o 
   1   4   3      671.36      740.11     12.73 o 
   2   4   3       61.14       32.40      1.06 o 
   3   4   3       12.17        7.84      0.85 o 
   4   4   3      103.39       86.77      6.40 o 
   5   4   3       36.29       37.94      1.67 o 
   6   4   3       12.24       13.09      1.30 o 
   7   4   3      321.26      327.88      8.86 o 
   8   4   3       10.75       12.46      1.48 o 
   9   4   3        5.84        4.80      1.34 o 
  10   4   3        0.13        0.03      1.20 o 
  11   4   3       77.62       81.98      3.27 o 
  12   4   3       37.38       42.43      2.63 o 
  13   4   3        0.78       -0.73      1.45 o 
 -15   5   3        0.86        0.14      1.95 o 
 -14   5   3       10.16        7.76      1.78 o 
 -13   5   3        3.59        5.01      1.56 o 
 -12   5   3        0.03       -1.22      1.22 o 
 -11   5   3        0.26       -0.88      1.17 o 
 -10   5   3        8.93       17.08      1.50 o 
  -9   5   3       21.37       16.37      1.45 o 
  -8   5   3       10.58       13.74      1.63 o 
  -7   5   3       70.21       71.94      2.16 o 
  -6   5   3        0.21        0.25      0.92 o 
  -5   5   3      176.97      175.81      3.23 o 
  -4   5   3      110.82      109.10      2.10 o 
  -3   5   3      156.45      145.76      3.70 o 
  -2   5   3      120.49      125.28      2.49 o 
  -1   5   3        0.12        1.96      0.54 o 
   0   5   3      266.17      286.05      4.26 o 
   1   5   3       19.61       19.28      0.85 o 
   2   5   3      490.16      494.28      8.34 o 
   3   5   3       26.98       38.54      2.04 o 
   4   5   3       13.96       12.58      1.43 o 
   5   5   3      232.07      199.44      5.15 o 
   6   5   3       47.69       44.31      2.06 o 
   7   5   3        8.71        9.45      1.37 o 
   8   5   3       38.11       38.98      2.65 o 
   9   5   3       20.40       18.36      1.81 o 
  10   5   3        0.17        1.44      1.29 o 
  11   5   3       12.00       13.08      1.92 o 
  12   5   3        0.06       -1.44      1.44 o 
 -14   6   3       36.69       41.01      3.13 o 
 -13   6   3       15.06       14.52      2.00 o 
 -12   6   3        5.72        4.51      1.83 o 
 -11   6   3        0.71       -0.55      1.21 o 
 -10   6   3        0.55        0.61      1.10 o 
  -9   6   3        0.17       -0.43      0.95 o 
  -8   6   3       27.34       27.12      1.54 o 
  -7   6   3        0.00        1.06      0.80 o 
  -6   6   3       19.93       20.94      1.27 o 
  -5   6   3       25.48       23.42      1.79 o 
  -4   6   3       31.65       31.38      1.47 o 
  -3   6   3      126.54      184.12      3.37 o 
  -2   6   3        7.13        7.72      0.78 o 
  -1   6   3      359.96      395.07      5.35 o 
   0   6   3       80.43      101.71      3.93 o 
   1   6   3      298.38      264.48      5.17 o 
   2   6   3       95.50       99.69      3.42 o 
   3   6   3       48.68       60.20      2.73 o 
   4   6   3       99.22       89.87      3.37 o 
   5   6   3      113.44      102.60      3.69 o 
   6   6   3      170.12      161.66      7.18 o 
   7   6   3        2.76        1.61      1.12 o 
   8   6   3      268.54      280.83      5.98 o 
   9   6   3       16.55       18.97      1.93 o 
  10   6   3        7.33        8.43      2.38 o 
  11   6   3       10.36       12.00      2.26 o 
 -13   7   3        4.58        4.70      2.25 o 
 -12   7   3        1.23        1.61      1.48 o 
 -11   7   3       43.98       44.34      2.56 o 
 -10   7   3        2.95        2.10      1.31 o 
  -9   7   3       35.72       37.72      2.19 o 
  -8   7   3        4.07        3.08      1.20 o 
  -7   7   3      108.71      108.54      3.96 o 
  -6   7   3        8.04        7.54      1.22 o 
  -5   7   3      149.50      153.47      4.53 o 
  -4   7   3      514.23      503.56      7.90 o 
  -3   7   3       84.68       88.37      2.21 o 
  -2   7   3      225.38      220.56      4.13 o 
  -1   7   3      168.52      160.32      3.40 o 
   0   7   3        5.83        4.65      1.32 o 
   1   7   3       64.61       71.37      2.74 o 
   2   7   3       12.09       12.41      1.42 o 
   3   7   3        7.52        8.86      1.49 o 
   4   7   3       18.46       18.91      1.92 o 
   5   7   3        0.00        2.86      1.30 o 
   6   7   3        6.51        7.72      1.90 o 
   7   7   3       54.57       55.25      3.46 o 
   8   7   3        2.17        1.29      1.82 o 
   9   7   3       14.16       17.12      2.36 o 
  10   7   3       14.56       16.13      5.35 o 
 -11   8   3        2.30        5.86      1.69 o 
 -10   8   3       15.11       17.39      1.95 o 
  -9   8   3        2.51        0.61      1.29 o 
  -8   8   3       13.89       15.20      2.06 o 
  -7   8   3        0.01        0.47      1.24 o 
  -6   8   3        0.07        1.70      1.22 o 
  -5   8   3        0.26       -0.14      2.18 o 
  -4   8   3      110.83      121.23      4.47 o 
  -3   8   3      200.38      190.46      5.71 o 
  -2   8   3       38.35       42.70      1.91 o 
  -1   8   3       25.99       26.79      1.57 o 
   0   8   3        0.51        0.04      0.74 o 
   1   8   3       19.26       17.03      2.32 o 
   2   8   3        0.30        1.57      1.05 o 
   3   8   3        2.63        2.31      1.12 o 
   4   8   3        6.52        6.06      1.54 o 
   5   8   3        7.20        8.05      1.73 o 
   6   8   3        2.76        0.79      1.83 o 
   7   8   3       58.69       66.94     10.99 o 
   8   8   3        8.79        9.70      2.54 o 
  -8   9   3        8.60        9.86      2.63 o 
  -7   9   3      109.01      111.72      5.77 o 
  -6   9   3       17.02       18.54      2.83 o 
  -5   9   3       21.86       19.45      2.26 o 
  -4   9   3        0.11        1.34      1.37 o 
  -3   9   3        6.01        8.50      1.78 o 
  -2   9   3       41.00       47.24      2.81 o 
  -1   9   3        3.88        4.75      1.50 o 
   0   9   3        0.37        2.37      0.97 o 
   1   9   3        1.30        2.80      1.28 o 
   2   9   3        2.31        4.38      1.30 o 
   3   9   3       17.29       20.00      2.36 o 
   4   9   3      110.89      100.07      7.69 o 
   5   9   3        0.00        2.04      1.88 o 
   6   9   3        1.45        1.94      1.94 o 
  -4  10   3       16.58       18.33      2.39 o 
  -3  10   3        7.29        8.52      1.94 o 
  -2  10   3       18.75       18.89      2.17 o 
  -1  10   3        2.16        1.86      1.43 o 
   0  10   3       13.94       12.96      2.89 o 
   1  10   3        5.74        7.19      2.54 o 
 -17   0   4        0.21       -1.24      2.44 o 
 -16   0   4        2.28        0.34      2.34 o 
 -15   0   4       36.55       35.01      3.53 o 
 -14   0   4       44.47       46.07      3.78 o 
 -13   0   4       12.08        9.78      2.48 o 
 -12   0   4      175.00      170.52      6.07 o 
 -11   0   4        1.35        2.12      1.90 o 
 -10   0   4       47.68       66.31      3.69 o 
  -9   0   4     2278.68     2295.12     45.48 o 
  -8   0   4     2123.76     2008.17     39.81 o 
  -7   0   4     2238.89     2329.13     46.55 o 
  -6   0   4      109.69      117.89      3.75 o 
  -5   0   4     1475.88     1538.99     25.56 o 
  -4   0   4       10.27       15.32      0.96 o 
  -3   0   4       11.39       12.17      0.83 o 
  -2   0   4      766.54      794.08     11.77 o 
  -1   0   4      134.47       89.12      1.51 o 
   0   0   4      489.38      472.08      7.09 o 
   1   0   4       99.93       79.93      1.94 o 
   2   0   4     2445.47     2618.80     40.36 o 
   3   0   4      687.47      687.10     11.34 o 
   4   0   4      848.88      948.85     15.38 o 
   5   0   4      102.38       97.73      2.66 o 
   6   0   4      135.53      120.27      3.20 o 
   7   0   4      107.45      111.33      4.13 o 
   8   0   4       83.58       89.28      2.98 o 
   9   0   4      116.16      115.04      6.00 o 
  10   0   4        3.30        2.77      1.22 o 
  11   0   4        4.44        6.79      1.82 o 
  12   0   4        3.32        1.73      1.62 o 
  13   0   4       78.96       93.94      7.18 o 
  14   0   4        1.39        2.39      3.24 o 
 -17   1   4        8.43        8.05      2.10 o 
 -16   1   4        2.92       -0.86      1.65 o 
 -15   1   4       95.85       98.21      3.66 o 
 -14   1   4       18.71       15.29      1.95 o 
 -13   1   4      212.34      213.40      5.34 o 
 -12   1   4       45.26       48.19      2.07 o 
 -11   1   4       83.65       80.76      2.53 o 
 -10   1   4      187.45      179.81      3.58 o 
  -9   1   4       46.12       45.88      1.78 o 
  -8   1   4       17.42       16.63      1.13 o 
  -7   1   4      649.46      756.48      9.98 o 
  -6   1   4       26.51       30.81      1.06 o 
  -5   1   4      389.58      391.57      5.58 o 
  -4   1   4      320.69      336.21      4.13 o 
  -3   1   4        6.64        3.90      0.40 o 
  -2   1   4     1296.85     1289.98     12.34 o 
  -1   1   4       16.56       16.97      0.56 o 
   0   1   4      895.24      969.19     10.55 o 
   1   1   4      140.00      128.87      1.91 o 
   2   1   4      604.05      653.46      7.13 o 
   3   1   4     1465.22     1596.03     16.70 o 
   4   1   4      366.85      412.09      5.17 o 
   5   1   4      469.57      441.03      5.57 o 
   6   1   4       28.07       19.48      0.96 o 
   7   1   4       88.73      100.97      2.74 o 
   8   1   4       11.62       11.68      0.97 o 
   9   1   4      392.57      366.73      5.23 o 
  10   1   4        3.14        4.55      0.98 o 
  11   1   4       41.07       39.08      2.19 o 
  12   1   4        6.21        2.87      1.69 o 
  13   1   4        1.61        0.99      1.36 o 
  14   1   4        2.47        2.45      2.34 o 
 -17   2   4        5.23        1.24      2.87 o 
 -16   2   4       27.21       24.67      2.45 o 
 -15   2   4       52.56       55.98      2.58 o 
 -14   2   4       69.94       77.57      2.84 o 
 -13   2   4        9.62        7.43      1.46 o 
 -12   2   4       33.67       35.89      1.91 o 
 -11   2   4       27.67       27.46      1.65 o 
 -10   2   4       19.44       15.03      1.57 o 
  -9   2   4       40.10       32.49      1.57 o 
  -8   2   4        0.14       -0.44      0.83 o 
  -7   2   4       77.19       84.36      2.07 o 
  -6   2   4      282.83      237.32      3.76 o 
  -5   2   4       21.53       43.29      1.25 o 
  -4   2   4      790.02     1013.15     11.78 o 
  -3   2   4        9.37        5.22      0.44 o 
  -2   2   4      299.95      352.41      4.10 o 
  -1   2   4       22.25       17.75      0.50 o 
   0   2   4      626.57      693.16      7.11 o 
   1   2   4       54.45       77.79      1.39 o 
   2   2   4       21.94       17.13      0.65 o 
   3   2   4       14.20       18.02      0.64 o 
   4   2   4      189.27      170.21      2.38 o 
   5   2   4       41.58       32.75      1.00 o 
   6   2   4      410.91      410.28      5.58 o 
   7   2   4        2.31        5.97      0.86 o 
   8   2   4       76.44       74.17      3.33 o 
   9   2   4       51.04       51.29      2.27 o 
  10   2   4        0.27        1.92      1.14 o 
  11   2   4      108.36       97.34      3.31 o 
  12   2   4       18.25       19.67      1.94 o 
  13   2   4       21.24       19.82      2.09 o 
 -16   3   4        0.41       -1.51      1.51 o 
 -15   3   4      237.48      257.75      7.18 o 
 -14   3   4       48.40       42.23      2.28 o 
 -13   3   4       68.65       65.39      2.81 o 
 -12   3   4        0.28        0.22      1.14 o 
 -11   3   4      226.82      194.52      4.00 o 
 -10   3   4        0.25       -0.04      1.00 o 
  -9   3   4        0.07        1.07      1.03 o 
  -8   3   4       43.55       52.28      1.88 o 
  -7   3   4       55.55       64.54      1.90 o 
  -6   3   4      424.65      540.85      7.47 o 
  -5   3   4        0.29        0.42      0.46 o 
  -4   3   4     6485.79     6796.49     74.27 o 
  -3   3   4      219.34      173.73      3.31 o 
  -2   3   4     1810.78     1905.63     25.53 o 
  -1   3   4      256.21      217.71      2.64 o 
   0   3   4     1725.10     1757.15     25.03 o 
   1   3   4      397.22      444.80      7.17 o 
   2   3   4       46.88       53.61      1.46 o 
   3   3   4        7.90       12.13      0.98 o 
   4   3   4       65.90       54.79      1.66 o 
   5   3   4      324.47      345.99      5.38 o 
   6   3   4        5.29        3.80      1.02 o 
   7   3   4     1346.15     1327.96     19.14 o 
   8   3   4       19.93       20.23      1.60 o 
   9   3   4      173.42      164.70      4.14 o 
  10   3   4      114.98      111.92      3.54 o 
  11   3   4      132.09      131.04      3.96 o 
  12   3   4        1.92        1.65      1.50 o 
  13   3   4        4.94        7.71      1.84 o 
 -16   4   4       29.05       33.38      3.10 o 
 -15   4   4        5.53        3.07      1.70 o 
 -14   4   4        2.08        2.15      1.39 o 
 -13   4   4        9.65       12.49      1.79 o 
 -12   4   4        6.34        8.29      1.41 o 
 -11   4   4       16.09       14.86      1.46 o 
 -10   4   4        5.20        3.02      1.09 o 
  -9   4   4      234.15      225.74      4.22 o 
  -8   4   4       33.42       23.08      1.99 o 
  -7   4   4      129.57      113.92      2.60 o 
  -6   4   4        1.29        0.18      0.68 o 
  -5   4   4     1268.53     1295.81     19.11 o 
  -4   4   4      401.34      359.20      4.83 o 
  -3   4   4      136.59      135.98      2.17 o 
  -2   4   4       61.53       81.45      1.51 o 
  -1   4   4        0.55        3.69      0.40 o 
   0   4   4       51.81       54.12      2.29 o 
   1   4   4       75.37       85.29      2.28 o 
   2   4   4       99.52      102.95      2.63 o 
   3   4   4        4.81        2.56      1.18 o 
   4   4   4       60.50       72.57      2.22 o 
   5   4   4       18.72       18.37      1.39 o 
   6   4   4      382.10      372.04      7.68 o 
   7   4   4      154.20      154.06      4.50 o 
   8   4   4        0.00        0.58      1.11 o 
   9   4   4        9.87       10.58      1.50 o 
  10   4   4        0.58        0.90      1.42 o 
  11   4   4       11.81       15.10      1.94 o 
  12   4   4        5.02        5.60      1.95 o 
 -15   5   4        3.94        5.45      1.86 o 
 -14   5   4        1.00        1.42      1.52 o 
 -13   5   4       11.65       10.67      1.72 o 
 -12   5   4      119.07      115.92      3.32 o 
 -11   5   4      160.06      135.75      3.44 o 
 -10   5   4      180.78      176.01      3.78 o 
  -9   5   4       44.18       42.98      1.93 o 
  -8   5   4      164.54      145.20      3.19 o 
  -7   5   4       10.59       13.43      1.17 o 
  -6   5   4       13.53       15.73      0.93 o 
  -5   5   4     1079.95     1063.15     13.84 o 
  -4   5   4        3.98        6.76      0.73 o 
  -3   5   4      247.32      239.15      3.38 o 
  -2   5   4        0.63       -0.06      0.40 o 
  -1   5   4      520.18      522.94      9.01 o 
   0   5   4      121.50      117.29      2.52 o 
   1   5   4       62.23       66.48      1.89 o 
   2   5   4       13.57       12.71      1.33 o 
   3   5   4      201.91      190.67      4.86 o 
   4   5   4       70.90       76.01      3.51 o 
   5   5   4      112.00      112.29      3.06 o 
   6   5   4      577.54      589.30      9.68 o 
   7   5   4      153.26      167.12      5.75 o 
   8   5   4       46.78       48.42      2.64 o 
   9   5   4       14.98       17.87      1.88 o 
  10   5   4       10.45       11.09      2.75 o 
  11   5   4        0.05       -0.07      1.51 o 
  12   5   4        3.97        4.38      3.17 o 
 -14   6   4       19.43       21.36      2.27 o 
 -13   6   4        2.03        1.14      1.43 o 
 -12   6   4        1.11        0.07      1.23 o 
 -11   6   4       23.82       21.22      2.41 o 
 -10   6   4       18.00       15.34      1.45 o 
  -9   6   4       63.38       70.17      2.66 o 
  -8   6   4        1.99        1.11      0.89 o 
  -7   6   4        0.01        0.46      0.80 o 
  -6   6   4       29.64       35.75      1.68 o 
  -5   6   4        8.06       10.27      0.97 o 
  -4   6   4      434.69      418.87      7.46 o 
  -3   6   4      179.37      187.36      3.43 o 
  -2   6   4       15.74       16.58      1.02 o 
  -1   6   4      123.29      128.44      2.80 o 
   0   6   4       32.12       39.00      1.69 o 
   1   6   4        2.30        1.42      0.86 o 
   2   6   4       47.22       50.81      3.26 o 
   3   6   4       54.41       52.95      2.61 o 
   4   6   4        8.41        8.76      1.87 o 
   5   6   4       27.14       25.39      2.11 o 
   6   6   4      231.37      231.59      8.71 o 
   7   6   4      320.92      351.01     11.56 o 
   8   6   4        8.35       11.17      1.95 o 
   9   6   4       14.83       14.42      2.19 o 
  10   6   4        2.85        2.72      1.77 o 
  11   6   4        0.34       -2.12      2.21 o 
 -13   7   4       33.05       35.24      2.56 o 
 -12   7   4       23.03       24.66      2.22 o 
 -11   7   4       23.80       23.96      2.05 o 
 -10   7   4       13.55       12.20      1.66 o 
  -9   7   4       16.10       17.51      1.67 o 
  -8   7   4        9.56        9.84      1.37 o 
  -7   7   4       13.51       13.61      1.41 o 
  -6   7   4      119.35      119.78      4.21 o 
  -5   7   4      125.10      129.42      3.22 o 
  -4   7   4      734.63      719.54     10.61 o 
  -3   7   4      254.99      246.30      4.49 o 
  -2   7   4      570.99      562.54      8.07 o 
  -1   7   4       92.10       86.91      2.46 o 
   0   7   4      310.29      308.31      5.64 o 
   1   7   4       15.49       16.63      1.69 o 
   2   7   4        2.92        0.99      0.95 o 
   3   7   4        9.45        9.74      3.16 o 
   4   7   4        0.14        0.05      1.14 o 
   5   7   4      100.39       96.63      5.28 o 
   6   7   4        2.19        1.38      1.68 o 
   7   7   4      200.30      192.61     17.39 o 
   8   7   4        5.47        1.17      1.62 o 
   9   7   4       34.12       37.43      3.08 o 
 -11   8   4        2.84        3.77      1.61 o 
 -10   8   4        0.06        0.09      1.31 o 
  -9   8   4        8.62        7.89      1.57 o 
  -8   8   4       26.93       23.49      2.33 o 
  -7   8   4       16.73       15.47      2.99 o 
  -6   8   4       85.66       87.70      4.67 o 
  -5   8   4        4.44        5.08      1.59 o 
  -4   8   4       13.73       20.38      1.59 o 
  -3   8   4       27.75       26.61      1.81 o 
  -2   8   4       10.90       12.35      1.21 o 
  -1   8   4        8.54       11.64      1.18 o 
   0   8   4        1.98        2.36      0.88 o 
   1   8   4       19.10       18.59      1.77 o 
   2   8   4        0.47        1.45      1.32 o 
   3   8   4        2.84        1.63      1.34 o 
   4   8   4        3.86        6.62      2.04 o 
   5   8   4       11.67       11.42      2.44 o 
   6   8   4        2.60        1.57      1.82 o 
   7   8   4        0.15        0.80      1.82 o 
  -8   9   4        1.06        0.08      2.25 o 
  -7   9   4       17.59       21.30      3.04 o 
  -6   9   4        0.52       -0.30      1.73 o 
  -5   9   4        0.38        1.73      1.43 o 
  -4   9   4       34.56       32.40      2.68 o 
  -3   9   4        4.07        5.82      1.97 o 
  -2   9   4       49.72       47.12      2.14 o 
  -1   9   4        0.34        1.56      1.16 o 
   0   9   4       43.76       46.32      2.71 o 
   1   9   4       19.08       18.18      1.92 o 
   2   9   4        0.66        1.97      1.51 o 
   3   9   4        6.08        9.19      2.08 o 
   4   9   4        0.63        0.78      1.49 o 
   5   9   4       10.38        7.92      2.44 o 
  -3  10   4       14.79       21.83      5.07 o 
  -2  10   4        0.10       -0.69      2.82 o 
  -1  10   4       19.27       20.74      3.37 o 
   0  10   4        7.60       13.43      5.00 o 
 -17   1   5        2.52        1.81      1.81 o 
 -16   1   5        0.39       -1.70      1.70 o 
 -15   1   5       29.11       27.55      3.33 o 
 -14   1   5       17.13       17.07      2.02 o 
 -13   1   5        3.34        0.66      1.40 o 
 -12   1   5       21.17       19.53      1.89 o 
 -11   1   5       24.88       21.89      1.86 o 
 -10   1   5       22.47       12.32      1.57 o 
  -9   1   5       60.70       68.28      2.47 o 
  -8   1   5      210.07      219.78      4.39 o 
  -7   1   5        3.10        4.70      0.98 o 
  -6   1   5      567.06      547.64      7.09 o 
  -5   1   5        0.96        0.66      0.39 o 
  -4   1   5        4.07        4.69      0.42 o 
  -3   1   5      293.88      316.43      3.68 o 
  -2   1   5      604.02      547.36      6.00 o 
  -1   1   5       36.18       36.63      0.86 o 
   0   1   5       50.14       36.31      0.96 o 
   1   1   5     1043.27     1026.12     11.01 o 
   2   1   5      840.28      890.04      9.61 o 
   3   1   5       57.02       42.89      1.10 o 
   4   1   5        0.77        0.91      0.49 o 
   5   1   5       27.57       32.64      1.16 o 
   6   1   5       90.69       83.09      1.91 o 
   7   1   5        0.52        0.36      0.65 o 
   8   1   5        1.84        1.92      0.79 o 
   9   1   5        2.64        0.15      1.42 o 
  10   1   5       29.10       26.07      1.86 o 
  11   1   5        3.42        1.98      1.20 o 
  12   1   5        2.84        1.65      1.59 o 
  13   1   5       28.44       27.79      3.39 o 
 -17   2   5        4.85        4.80      1.98 o 
 -16   2   5        2.66       -1.63      1.63 o 
 -15   2   5       27.93       26.77      2.03 o 
 -14   2   5       24.77       27.30      1.97 o 
 -13   2   5       98.97       90.44      3.17 o 
 -12   2   5       28.55       22.29      1.68 o 
 -11   2   5        0.02       -0.76      1.06 o 
 -10   2   5       93.42       82.89      3.85 o 
  -9   2   5       25.17       25.51      1.48 o 
  -8   2   5      221.94      229.64      3.99 o 
  -7   2   5       26.85       40.09      1.53 o 
  -6   2   5      100.79      124.99      2.25 o 
  -5   2   5     1297.63     1342.76     15.54 o 
  -4   2   5        9.48        7.05      0.75 o 
  -3   2   5      705.08      784.49      7.68 o 
  -2   2   5     2779.69     2972.79     28.75 o 
  -1   2   5     1319.53     1410.62     14.26 o 
   0   2   5      240.07      302.80      4.55 o 
   1   2   5      111.40       98.23      1.38 o 
   2   2   5     1172.37     1137.98     12.16 o 
   3   2   5       15.30       30.22      0.93 o 
   4   2   5       14.49       19.13      1.07 o 
   5   2   5       50.85       54.15      1.36 o 
   6   2   5       10.35        7.60      0.86 o 
   7   2   5       23.21       17.30      1.70 o 
   8   2   5       46.08       41.25      2.03 o 
   9   2   5       11.00        7.82      1.37 o 
  10   2   5       31.05       38.04      2.26 o 
  11   2   5        1.61        2.75      1.35 o 
  12   2   5       43.92       57.63      3.32 o 
  13   2   5        0.02       -1.63      1.87 o 
 -17   3   5       45.17       41.74      2.93 o 
 -16   3   5      113.52      123.64      3.84 o 
 -15   3   5       36.90       38.29      2.69 o 
 -14   3   5        1.26        2.44      1.44 o 
 -13   3   5      108.96      113.52      3.25 o 
 -12   3   5      185.75      169.07      3.85 o 
 -11   3   5       54.30       56.03      2.20 o 
 -10   3   5       89.04       79.38      2.45 o 
  -9   3   5       28.74       31.41      1.58 o 
  -8   3   5      195.12      226.95      4.02 o 
  -7   3   5      115.93      115.92      2.16 o 
  -6   3   5      346.65      329.13      4.59 o 
  -5   3   5      727.61      734.03      8.94 o 
  -4   3   5       17.40       16.16      0.86 o 
  -3   3   5        0.09       -0.34      0.34 o 
  -2   3   5      175.92      202.72      2.87 o 
  -1   3   5      547.17      610.53      6.55 o 
   0   3   5        0.00        2.06      0.54 o 
   1   3   5       26.29       35.75      1.24 o 
   2   3   5      201.06      210.72      4.00 o 
   3   3   5       31.44       26.15      1.33 o 
   4   3   5       79.74       86.41      2.18 o 
   5   3   5      791.39      793.76     12.73 o 
   6   3   5        4.66        4.88      1.14 o 
   7   3   5       21.67       21.02      1.81 o 
   8   3   5        3.47        2.07      1.16 o 
   9   3   5        1.05       -0.04      1.27 o 
  10   3   5       82.85       80.56      3.88 o 
  11   3   5        3.52        3.19      2.74 o 
  12   3   5       33.92       34.11      2.84 o 
 -16   4   5       10.40        9.17      2.05 o 
 -15   4   5       62.79       70.18      2.94 o 
 -14   4   5      131.55      143.08      3.89 o 
 -13   4   5        0.88        0.91      1.26 o 
 -12   4   5      107.81      100.25      3.07 o 
 -11   4   5        0.07        0.53      1.10 o 
 -10   4   5        1.97        0.93      1.01 o 
  -9   4   5      150.92      142.94      3.19 o 
  -8   4   5       59.69       58.76      2.46 o 
  -7   4   5      443.80      414.01      6.23 o 
  -6   4   5      181.18      192.87      3.16 o 
  -5   4   5     1420.36     1534.09     17.83 o 
  -4   4   5      885.17      909.72     10.89 o 
  -3   4   5        0.27        1.31      0.44 o 
  -2   4   5        0.28        0.05      0.37 o 
  -1   4   5        9.43        8.50      0.51 o 
   0   4   5       28.55       23.68      1.22 o 
   1   4   5      123.24       86.55      2.33 o 
   2   4   5        2.87        2.61      0.87 o 
   3   4   5       20.98       15.05      1.41 o 
   4   4   5       67.77       63.85      2.48 o 
   5   4   5        0.57        0.76      1.00 o 
   6   4   5      449.95      486.07      8.25 o 
   7   4   5      256.17      247.60      6.81 o 
   8   4   5        6.42        6.91      2.03 o 
   9   4   5       97.78      105.11      4.12 o 
  10   4   5        2.55        1.15      1.54 o 
  11   4   5       12.25       11.68      3.45 o 
  12   4   5        0.10       -0.86      1.71 o 
 -15   5   5        4.21        4.58      1.85 o 
 -14   5   5        0.21       -0.84      1.47 o 
 -13   5   5        0.96        0.89      1.28 o 
 -12   5   5        6.49        5.96      1.35 o 
 -11   5   5       26.56       30.46      1.83 o 
 -10   5   5       25.36       26.11      1.63 o 
  -9   5   5        0.64        0.69      0.92 o 
  -8   5   5       61.94       70.00      2.45 o 
  -7   5   5       57.47       56.06      2.78 o 
  -6   5   5       18.89       18.33      0.97 o 
  -5   5   5      167.11      181.38      4.50 o 
  -4   5   5       60.98       57.99      1.59 o 
  -3   5   5       81.37       82.43      1.75 o 
  -2   5   5      390.30      384.97      4.59 o 
  -1   5   5      194.42      186.05      2.91 o 
   0   5   5       80.30       85.08      2.13 o 
   1   5   5      316.53      297.03      6.46 o 
   2   5   5       61.45       58.41      2.51 o 
   3   5   5      127.56      127.60      3.81 o 
   4   5   5        0.86        0.92      1.08 o 
   5   5   5      525.29      534.57     10.45 o 
   6   5   5        3.89        3.90      1.57 o 
   7   5   5       92.85      106.71      4.03 o 
   8   5   5       29.49       29.40      2.44 o 
   9   5   5        0.02        0.64      1.54 o 
  10   5   5        7.11        5.74      1.95 o 
  11   5   5        0.37       -1.20      1.64 o 
 -14   6   5        0.38       -1.34      1.48 o 
 -13   6   5        2.33        1.30      1.45 o 
 -12   6   5       11.67       11.86      1.69 o 
 -11   6   5       14.13       15.43      1.56 o 
 -10   6   5        4.98        3.64      1.11 o 
  -9   6   5        0.18        0.85      0.99 o 
  -8   6   5        0.60       -0.38      0.85 o 
  -7   6   5       78.27       72.48      2.33 o 
  -6   6   5      104.87       99.26      2.93 o 
  -5   6   5      307.29      305.38      4.68 o 
  -4   6   5      414.35      399.65      5.70 o 
  -3   6   5      409.27      418.95      5.13 o 
  -2   6   5      325.42      301.05      4.85 o 
  -1   6   5      485.31      474.39      6.81 o 
   0   6   5      118.14      126.38      3.46 o 
   1   6   5       85.14       83.67      3.11 o 
   2   6   5      251.85      245.42      6.03 o 
   3   6   5        0.14       -1.06      1.20 o 
   4   6   5      148.52      139.88     10.00 o 
   5   6   5       14.66       12.55      2.29 o 
   6   6   5       13.96        6.90      2.09 o 
   7   6   5        3.83        1.11      1.46 o 
   8   6   5        1.53        1.32      1.50 o 
   9   6   5        2.82        4.48      1.92 o 
  10   6   5        4.50        5.80      3.03 o 
 -13   7   5       23.81       19.95      2.10 o 
 -12   7   5        0.98        1.50      1.42 o 
 -11   7   5       50.95       45.74      2.50 o 
 -10   7   5        0.22       -0.10      1.10 o 
  -9   7   5        0.43       -1.01      1.24 o 
  -8   7   5       15.01       12.97      1.33 o 
  -7   7   5        1.25        0.72      0.88 o 
  -6   7   5      137.78      141.38      3.25 o 
  -5   7   5      183.72      177.22      4.50 o 
  -4   7   5       13.48       12.39      1.46 o 
  -3   7   5        0.23        0.44      0.73 o 
  -2   7   5        1.32        2.39      0.83 o 
  -1   7   5       11.06       11.96      1.44 o 
   0   7   5        1.25        0.92      1.19 o 
   1   7   5      102.93       95.02      4.14 o 
   2   7   5       21.49       19.08      2.11 o 
   3   7   5       23.59       22.74      2.74 o 
   4   7   5       12.43       13.23      2.34 o 
   5   7   5       43.09       49.57      4.37 o 
   6   7   5       24.23       23.23      3.04 o 
   7   7   5        2.67        0.27      2.04 o 
   8   7   5       39.45       41.38      3.11 o 
 -11   8   5       24.46       29.27      2.42 o 
 -10   8   5        1.99        3.22      1.43 o 
  -9   8   5      110.57      123.87      5.94 o 
  -8   8   5        6.39        9.21      1.78 o 
  -7   8   5       45.15       48.12      4.37 o 
  -6   8   5       19.75       25.94      2.22 o 
  -5   8   5        0.33       -0.16      1.22 o 
  -4   8   5        2.73        3.72      1.00 o 
  -3   8   5       44.56       43.88      1.95 o 
  -2   8   5       15.03       15.68      1.71 o 
  -1   8   5       45.92       51.25      2.68 o 
   0   8   5       12.22       13.65      1.73 o 
   1   8   5        6.98        6.43      1.69 o 
   2   8   5       81.66       83.84      4.00 o 
   3   8   5        3.19        3.11      1.50 o 
   4   8   5        0.07       -0.88      1.58 o 
   5   8   5        7.04        2.69      2.61 o 
   6   8   5       12.17       11.27      2.54 o 
   7   8   5       14.56       16.62      4.51 o 
  -8   9   5       35.02       30.96      5.99 o 
  -7   9   5        0.80        1.93      1.96 o 
  -6   9   5        0.35        1.55      2.25 o 
  -5   9   5        5.08        2.11      2.96 o 
  -4   9   5        5.92        9.15      3.52 o 
  -3   9   5        6.68        8.47      1.60 o 
  -2   9   5        4.48        5.72      2.20 o 
  -1   9   5        0.03        1.16      1.26 o 
   0   9   5       11.18       15.61      1.96 o 
   1   9   5       22.97       23.95      2.26 o 
   2   9   5        2.22        3.66      1.71 o 
   3   9   5       73.74       71.68      4.11 o 
   4   9   5        2.14        1.61      1.61 o 
 -17   0   6        0.32       -2.03      2.58 o 
 -16   0   6        6.20        1.93      2.50 o 
 -15   0   6       37.98       39.71      3.83 o 
 -14   0   6       22.59       20.54      3.01 o 
 -13   0   6        5.57        3.90      2.18 o 
 -12   0   6        3.16        5.59      2.11 o 
 -11   0   6      103.27       97.85      4.59 o 
 -10   0   6       58.31       63.63      6.34 o 
  -9   0   6       73.94       98.25      4.20 o 
  -8   0   6        7.79        8.18      1.62 o 
  -7   0   6      483.46      469.44     10.68 o 
  -6   0   6      874.96      921.55     18.94 o 
  -5   0   6        3.57        0.33      0.56 o 
  -4   0   6     1409.07     1619.30     23.75 o 
  -3   0   6     2329.92     2702.29     38.89 o 
  -2   0   6        3.19        0.70      0.77 o 
  -1   0   6       54.79       60.07      1.73 o 
   0   0   6      293.14      339.59      6.38 o 
   1   0   6      214.71      209.20      3.74 o 
   2   0   6      186.80      170.99      3.73 o 
   3   0   6       30.39       70.82      8.07 o 
   4   0   6       85.31       80.64      2.56 o 
   5   0   6      451.56      353.87      8.32 o 
   6   0   6       39.09       39.59      1.96 o 
   7   0   6        1.14       -0.55      0.92 o 
   8   0   6      345.52      280.50      6.19 o 
   9   0   6        6.77       21.91     11.76 o 
  10   0   6        4.18        2.26      1.86 o 
  11   0   6       60.28       77.74      6.20 o 
  12   0   6        0.35       -1.27      2.82 o 
 -17   1   6       15.18       16.65      2.38 o 
 -16   1   6       45.69       43.66      2.83 o 
 -15   1   6       22.14       17.79      2.15 o 
 -14   1   6       23.44       22.69      2.21 o 
 -13   1   6       18.96       14.31      1.85 o 
 -12   1   6        5.34        5.13      1.50 o 
 -11   1   6        6.52        6.66      1.48 o 
 -10   1   6      668.38      638.71     10.37 o 
  -9   1   6      132.13      142.72      3.53 o 
  -8   1   6      772.90      848.31     12.80 o 
  -7   1   6      972.65     1058.52     15.41 o 
  -6   1   6      211.86      184.44      3.30 o 
  -5   1   6      252.47      276.87      3.67 o 
  -4   1   6      488.23      543.34      6.92 o 
  -3   1   6      577.75      666.42      7.22 o 
  -2   1   6      578.43      548.43      6.11 o 
  -1   1   6      259.52      267.29      3.10 o 
   0   1   6        4.63        6.57      0.57 o 
   1   1   6     1580.30     1543.95     15.22 o 
   2   1   6      361.27      376.99      4.55 o 
   3   1   6      462.73      495.87      5.84 o 
   4   1   6       27.58       26.91      1.01 o 
   5   1   6      195.76      181.87      2.83 o 
   6   1   6        5.20        7.17      0.82 o 
   7   1   6       37.90       27.12      1.28 o 
   8   1   6       29.02       23.87      1.44 o 
   9   1   6       61.57       55.42      2.37 o 
  10   1   6       43.31       46.57      2.34 o 
  11   1   6        0.00        0.77      1.45 o 
  12   1   6        4.62        1.89      3.73 o 
 -17   2   6       14.02       15.72      2.36 o 
 -16   2   6        0.63       -0.85      1.74 o 
 -15   2   6        0.20       -0.46      1.56 o 
 -14   2   6        0.49       -1.43      1.43 o 
 -13   2   6        0.02        0.40      1.44 o 
 -12   2   6      108.10      107.98      3.03 o 
 -11   2   6      225.80      198.04      4.04 o 
 -10   2   6       29.00       28.27      1.63 o 
  -9   2   6       54.31       63.58      2.16 o 
  -8   2   6       28.12       34.61      1.56 o 
  -7   2   6       31.17       20.79      1.37 o 
  -6   2   6       26.62       39.52      1.62 o 
  -5   2   6       32.42       49.55      1.36 o 
  -4   2   6        8.32        7.77      0.55 o 
  -3   2   6      562.27      617.88      6.24 o 
  -2   2   6      386.60      425.25      5.15 o 
  -1   2   6     1227.56     1293.86     13.25 o 
   0   2   6       96.62      134.99      2.28 o 
   1   2   6        0.03       -0.03      0.35 o 
   2   2   6        1.07        0.81      0.36 o 
   3   2   6       12.63       10.10      0.66 o 
   4   2   6       99.88       90.56      1.76 o 
   5   2   6       94.05       96.84      2.25 o 
   6   2   6        8.29        7.06      1.10 o 
   7   2   6       89.71       80.34      2.65 o 
   8   2   6       15.92       14.95      2.20 o 
   9   2   6       95.27       91.20      3.66 o 
  10   2   6       29.73       30.82      2.48 o 
  11   2   6        1.80       -0.38      1.46 o 
  12   2   6        4.89        5.63      2.08 o 
 -17   3   6       10.99        6.09      2.81 o 
 -16   3   6      146.15      160.38      4.29 o 
 -15   3   6       13.79       10.80      2.07 o 
 -14   3   6      118.78      113.55      3.37 o 
 -13   3   6        1.09        1.47      1.82 o 
 -12   3   6       21.95       22.72      1.75 o 
 -11   3   6        7.08        8.19      1.30 o 
 -10   3   6        3.80        2.73      1.10 o 
  -9   3   6       48.94       58.67      2.09 o 
  -8   3   6        3.32        2.53      0.93 o 
  -7   3   6       36.12       49.81      1.50 o 
  -6   3   6       43.62       36.09      6.69 o 
  -5   3   6      980.80      904.60     12.28 o 
  -4   3   6      254.00      265.05      3.64 o 
  -3   3   6      656.76      804.40      9.18 o 
  -2   3   6       84.85       88.07      1.47 o 
  -1   3   6       44.72       47.55      1.13 o 
   0   3   6       48.43       75.07      2.58 o 
   1   3   6      221.39      229.57      4.29 o 
   2   3   6      200.40      207.18      5.38 o 
   3   3   6      256.75      240.89      4.44 o 
   4   3   6       92.59       79.24      2.44 o 
   5   3   6       62.42       60.71      2.26 o 
   6   3   6        0.25        8.17      2.82 o 
   7   3   6       15.78        9.77      1.59 o 
   8   3   6        1.90        1.66      1.30 o 
   9   3   6        1.29        1.31      1.42 o 
  10   3   6       31.06       33.17      2.65 o 
  11   3   6        1.06        0.26      1.66 o 
  12   3   6       21.75       23.94      5.21 o 
 -16   4   6       16.16       11.48      2.29 o 
 -15   4   6        0.41       -1.17      1.51 o 
 -14   4   6       13.96       14.69      1.76 o 
 -13   4   6       21.03       14.74      1.68 o 
 -12   4   6       12.93       11.69      1.49 o 
 -11   4   6       11.89        9.95      1.38 o 
 -10   4   6       13.42       16.58      2.07 o 
  -9   4   6      348.49      312.30      5.28 o 
  -8   4   6       65.09       51.41      2.07 o 
  -7   4   6      116.19      120.64      2.49 o 
  -6   4   6       74.70       49.70      2.00 o 
  -5   4   6      269.03      260.52      3.46 o 
  -4   4   6       14.69       18.26      1.04 o 
  -3   4   6       71.47       65.18      1.44 o 
  -2   4   6        7.88       10.78      0.59 o 
  -1   4   6      204.66      185.46      3.19 o 
   0   4   6        6.34        6.09      0.76 o 
   1   4   6      153.52      161.59      3.94 o 
   2   4   6      345.28      317.56      8.76 o 
   3   4   6       28.50       28.42      2.75 o 
   4   4   6       99.91      107.02      3.53 o 
   5   4   6        8.49        9.60      1.65 o 
   6   4   6       48.73       46.62      3.59 o 
   7   4   6       18.92       16.63      1.92 o 
   8   4   6        2.82        2.51      1.57 o 
   9   4   6        1.62       -0.27      1.42 o 
  10   4   6        0.00       -0.52      1.54 o 
  11   4   6        4.87        4.98      2.35 o 
 -15   5   6        8.40        9.85      2.12 o 
 -14   5   6       10.28       13.44      1.78 o 
 -13   5   6       12.77       10.60      1.60 o 
 -12   5   6       15.27       12.65      1.60 o 
 -11   5   6        2.19        1.90      1.14 o 
 -10   5   6      116.66      113.11      2.99 o 
  -9   5   6       20.88       22.21      1.98 o 
  -8   5   6      385.57      375.52      6.75 o 
  -7   5   6      761.72      739.49      9.48 o 
  -6   5   6     3371.66     3183.39     36.18 o 
  -5   5   6      128.04      129.55      2.58 o 
  -4   5   6       17.52       21.68      1.04 o 
  -3   5   6       94.84       88.60      1.98 o 
  -2   5   6       20.00       23.21      1.04 o 
  -1   5   6      161.29      160.87      3.41 o 
   0   5   6        9.38       10.55      1.48 o 
   1   5   6      179.46      153.90      7.32 o 
   2   5   6        0.11       -0.23      1.90 o 
   3   5   6      374.56      365.43     10.24 o 
   4   5   6      985.32      970.75     41.27 o 
   5   5   6     1071.74     1089.21     28.16 o 
   6   5   6       51.48       51.34      2.89 o 
   7   5   6       16.57       15.31      2.06 o 
   8   5   6       19.60       20.56      2.30 o 
   9   5   6        8.43        9.03      2.89 o 
  10   5   6        7.95        8.61      2.14 o 
 -14   6   6        4.55        0.99      1.61 o 
 -13   6   6       10.95        9.93      1.76 o 
 -12   6   6        8.91       15.44      1.61 o 
 -11   6   6        1.55        0.67      1.10 o 
 -10   6   6        4.68        4.06      1.41 o 
  -9   6   6        3.96        5.92      2.54 o 
  -8   6   6        0.05        0.26      0.91 o 
  -7   6   6      353.30      322.46      4.91 o 
  -6   6   6        2.59        4.23      2.11 o 
  -5   6   6      665.72      636.47      8.38 o 
  -4   6   6       43.54       41.38      1.63 o 
  -3   6   6       33.34       34.07      1.34 o 
  -2   6   6        6.31        5.21      0.88 o 
  -1   6   6       45.63       46.08      1.93 o 
   0   6   6       54.29       49.22      2.78 o 
   1   6   6       39.24       34.86      2.45 o 
   2   6   6       23.22       22.99      2.54 o 
   3   6   6       66.06       69.61      5.49 o 
   4   6   6      116.01      126.00      5.68 o 
   5   6   6       80.85       78.81      4.58 o 
   6   6   6       64.05       63.42      3.32 o 
   7   6   6        1.17        2.77      2.37 o 
   8   6   6        8.21        8.60      1.96 o 
   9   6   6        2.85        3.71      1.90 o 
 -13   7   6        1.81        0.71      1.50 o 
 -12   7   6       21.62       21.78      2.10 o 
 -11   7   6        9.47        9.10      1.61 o 
 -10   7   6        2.00        2.25      1.10 o 
  -9   7   6        1.70        3.60      1.15 o 
  -8   7   6        2.57        1.34      0.94 o 
  -7   7   6       43.66       46.30      2.24 o 
  -6   7   6       35.07       36.78      1.97 o 
  -5   7   6       20.79       18.10      1.37 o 
  -4   7   6       16.62       17.05      1.37 o 
  -3   7   6       54.61       48.34      2.52 o 
  -2   7   6       51.09       51.10      2.87 o 
  -1   7   6        6.51        5.64      2.34 o 
   0   7   6      150.65      134.45      4.16 o 
   1   7   6       42.11       50.52      5.83 o 
   2   7   6       75.24       66.41      5.59 o 
   3   7   6       76.09       69.36      4.33 o 
   4   7   6       16.69       18.31      2.74 o 
   5   7   6       26.31       26.83      3.19 o 
   6   7   6        2.46        1.70      3.03 o 
   7   7   6        0.39        0.77      1.89 o 
   8   7   6        0.60        2.52      2.21 o 
 -11   8   6        0.39       -1.77      1.77 o 
 -10   8   6       16.09       23.73      3.87 o 
  -9   8   6        1.80        2.10      1.67 o 
  -8   8   6        1.77        1.35      1.45 o 
  -7   8   6        9.92       11.03      1.83 o 
  -6   8   6        4.73        4.71      2.25 o 
  -5   8   6        0.00        2.32      1.37 o 
  -4   8   6        1.27        2.73      1.71 o 
  -3   8   6       11.52       12.11      1.63 o 
  -2   8   6       59.77       61.31      2.96 o 
  -1   8   6       28.07       27.12      2.17 o 
   0   8   6        1.76        1.52      1.17 o 
   1   8   6       24.00       24.94      2.49 o 
   2   8   6        0.27       -0.63      1.27 o 
   3   8   6        0.66        1.88      1.46 o 
   4   8   6        0.01       -0.03      1.78 o 
   5   8   6       14.33       19.00      3.08 o 
   6   8   6        6.22        2.54      2.96 o 
  -8   9   6       70.44       64.36      7.18 o 
  -7   9   6       33.06       29.72      5.35 o 
  -6   9   6        3.01        8.17      3.66 o 
  -5   9   6       43.25       36.53      3.75 o 
  -4   9   6        4.14        6.18      2.44 o 
  -3   9   6       28.91       34.41      2.44 o 
  -2   9   6        2.02        0.81      1.22 o 
  -1   9   6        0.15        0.08      1.20 o 
   0   9   6       10.40       12.24      1.86 o 
   1   9   6       60.67       60.09      5.49 o 
   2   9   6        1.44        3.06      1.70 o 
   3   9   6       61.58       67.75      6.64 o 
 -17   1   7        1.83        4.02      2.08 o 
 -16   1   7       14.38       11.82      2.19 o 
 -15   1   7        7.19        7.76      1.90 o 
 -14   1   7       52.79       44.58      2.71 o 
 -13   1   7        2.70        1.12      1.47 o 
 -12   1   7        1.62        2.79      1.39 o 
 -11   1   7       35.94       40.03      2.19 o 
 -10   1   7       18.88       21.29      1.76 o 
  -9   1   7       30.56       34.29      1.85 o 
  -8   1   7      126.01      117.58      3.05 o 
  -7   1   7      111.39       84.00      2.45 o 
  -6   1   7      111.92       96.33      2.20 o 
  -5   1   7      140.28      145.32      2.52 o 
  -4   1   7      279.50      347.87      4.47 o 
  -3   1   7     1124.15     1241.96     14.10 o 
  -2   1   7      100.07       95.20      1.56 o 
  -1   1   7      381.08      329.55      3.95 o 
   0   1   7      449.37      458.09      7.29 o 
   1   1   7        1.15       -0.32      0.32 o 
   2   1   7       17.55       17.56      0.73 o 
   3   1   7        0.17       -0.30      0.46 o 
   4   1   7       25.24       23.32      1.04 o 
   5   1   7       32.52       30.05      1.18 o 
   6   1   7       75.79       69.29      2.35 o 
   7   1   7        4.18        2.43      1.12 o 
   8   1   7        2.38        1.83      1.16 o 
   9   1   7       10.15        7.74      1.64 o 
  10   1   7        0.63        2.41      2.08 o 
  11   1   7        3.57        2.15      2.37 o 
 -17   2   7        0.80       -1.83      1.83 o 
 -16   2   7        2.57       -0.03      2.43 o 
 -15   2   7        6.74        3.68      1.82 o 
 -14   2   7       20.31       18.09      2.07 o 
 -13   2   7       50.21       48.16      2.64 o 
 -12   2   7        0.47       -1.20      1.20 o 
 -11   2   7       14.03       10.51      1.63 o 
 -10   2   7      180.25      179.35      4.29 o 
  -9   2   7        1.88        3.43      1.17 o 
  -8   2   7       24.05       26.77      1.65 o 
  -7   2   7       16.42       22.19      1.39 o 
  -6   2   7      253.86      312.73      4.62 o 
  -5   2   7       50.93       55.86      1.50 o 
  -4   2   7     1011.95     1060.16     11.04 o 
  -3   2   7       37.36       53.10      1.20 o 
  -2   2   7        0.22        4.91      0.62 o 
  -1   2   7       11.12        9.18      0.61 o 
   0   2   7     1484.63     1509.46     19.27 o 
   1   2   7       52.56       51.32      1.50 o 
   2   2   7      245.94      239.92      3.26 o 
   3   2   7      682.28      685.87      8.57 o 
   4   2   7       25.57       29.55      1.60 o 
   5   2   7        8.95        6.63      1.31 o 
   6   2   7       27.03       27.97      2.51 o 
   7   2   7       51.76       41.43      2.83 o 
   8   2   7        9.13        7.12      1.54 o 
   9   2   7       20.24       16.13      1.99 o 
  10   2   7        1.83        2.94      1.67 o 
  11   2   7       43.08       60.86      6.97 o 
 -17   3   7       19.16       20.68      3.25 o 
 -16   3   7       22.88       24.50      2.52 o 
 -15   3   7       32.59       31.23      2.54 o 
 -14   3   7       16.52       21.19      2.16 o 
 -13   3   7       41.63       34.58      2.06 o 
 -12   3   7       77.05       84.66      2.78 o 
 -11   3   7      105.74      101.64      2.86 o 
 -10   3   7       52.32       52.63      2.09 o 
  -9   3   7        6.85        7.14      1.20 o 
  -8   3   7       74.13       77.71      2.25 o 
  -7   3   7      789.20      820.99     10.60 o 
  -6   3   7      321.17      325.50      4.33 o 
  -5   3   7       92.99       84.02      1.71 o 
  -4   3   7        7.62       10.51      0.64 o 
  -3   3   7        0.57        3.86      0.38 o 
  -2   3   7        5.92        6.48      0.61 o 
  -1   3   7       27.01       27.32      1.08 o 
   0   3   7      496.31      497.19      8.61 o 
   1   3   7       19.75       15.37      1.43 o 
   2   3   7       49.96       35.19      2.49 o 
   3   3   7      111.81      105.36      5.08 o 
   4   3   7      229.26      226.34      9.99 o 
   5   3   7        6.58       10.67      1.56 o 
   6   3   7      184.34      184.86      7.88 o 
   7   3   7       11.50        9.79      1.73 o 
   8   3   7       12.65       13.71      1.98 o 
   9   3   7       12.39       12.21      1.95 o 
  10   3   7       59.07       71.65      3.88 o 
  11   3   7        2.96       -0.48      1.80 o 
 -16   4   7       54.91       54.93      2.87 o 
 -15   4   7       26.65       29.31      2.35 o 
 -14   4   7       17.69       19.98      2.27 o 
 -13   4   7       19.54       16.90      1.71 o 
 -12   4   7        0.24        0.08      1.22 o 
 -11   4   7      155.60      159.86      4.84 o 
 -10   4   7        1.82        0.39      1.02 o 
  -9   4   7       63.11       64.73      2.24 o 
  -8   4   7      572.34      523.18      7.15 o 
  -7   4   7      173.59      184.93      3.25 o 
  -6   4   7      314.05      312.32      4.58 o 
  -5   4   7       30.13       40.12      1.38 o 
  -4   4   7       10.19        5.28      0.67 o 
  -3   4   7       56.36       50.37      1.39 o 
  -2   4   7       54.28       45.26      1.56 o 
  -1   4   7       37.32       41.81      1.93 o 
   0   4   7       25.37       21.12      1.70 o 
   1   4   7        0.01       -0.94      0.94 o 
   2   4   7        2.34        2.93      1.24 o 
   3   4   7      797.48      806.35     21.35 o 
   4   4   7        9.79       10.16      1.65 o 
   5   4   7      330.71      336.65      7.57 o 
   6   4   7        3.63        3.78      1.48 o 
   7   4   7      132.57      137.76      4.65 o 
   8   4   7        0.58       -1.03      1.65 o 
   9   4   7        2.50        3.42      1.75 o 
  10   4   7       50.40       60.57      3.60 o 
 -15   5   7       11.93       12.57      1.92 o 
 -14   5   7        5.34        3.74      1.54 o 
 -13   5   7        0.64       -0.87      1.25 o 
 -12   5   7       19.32       22.78      1.82 o 
 -11   5   7        0.04        0.38      1.03 o 
 -10   5   7       18.50       14.60      2.04 o 
  -9   5   7       23.20       22.99      1.56 o 
  -8   5   7      103.19       95.44      2.60 o 
  -7   5   7      447.77      436.32      9.72 o 
  -6   5   7      190.31      191.38      3.31 o 
  -5   5   7      320.61      313.93      8.59 o 
  -4   5   7       15.01       14.78      0.96 o 
  -3   5   7      263.80      246.07      5.37 o 
  -2   5   7        4.74        3.86      1.03 o 
  -1   5   7      105.57      104.79      3.24 o 
   0   5   7       54.08       60.78      3.01 o 
   1   5   7      190.19      183.67      6.41 o 
   2   5   7       56.04       48.38      3.34 o 
   3   5   7       84.90       71.04      6.97 o 
   4   5   7        0.07        0.37      1.32 o 
   5   5   7        3.13        4.26      1.55 o 
   6   5   7        2.33        1.48      1.42 o 
   7   5   7        1.76       -1.32      1.32 o 
   8   5   7        5.73        8.18      1.95 o 
   9   5   7        3.03        4.48      1.97 o 
 -14   6   7        0.10       -1.49      1.78 o 
 -13   6   7       11.66        6.78      1.56 o 
 -12   6   7       31.82       31.03      2.02 o 
 -11   6   7        0.07        1.12      1.17 o 
 -10   6   7        9.75        9.18      1.32 o 
  -9   6   7        0.26        0.48      1.16 o 
  -8   6   7      184.07      177.36      3.76 o 
  -7   6   7        1.42        0.62      0.71 o 
  -6   6   7      203.28      190.66      3.35 o 
  -5   6   7        0.06        1.56      1.12 o 
  -4   6   7      159.26      154.33      3.56 o 
  -3   6   7        0.87        0.55      0.90 o 
  -2   6   7      256.95      254.07      5.78 o 
  -1   6   7      198.72      174.70      4.61 o 
   0   6   7      299.45      273.58      8.33 o 
   1   6   7       69.26       68.61      8.17 o 
   2   6   7      164.36      159.94      9.30 o 
   3   6   7        0.21        0.51      2.68 o 
   4   6   7      203.78      207.29      8.73 o 
   5   6   7        4.74        6.95      2.08 o 
   6   6   7        5.57        5.83      2.41 o 
   7   6   7        9.33        6.75      2.62 o 
   8   6   7        3.02        1.50      1.81 o 
 -13   7   7        0.90        0.53      2.81 o 
 -12   7   7       19.30       23.80      2.32 o 
 -11   7   7        1.90        2.59      1.24 o 
 -10   7   7       57.14       60.21      2.47 o 
  -9   7   7        0.24       -0.08      0.99 o 
  -8   7   7       27.85       30.05      4.43 o 
  -7   7   7       67.50       80.27     12.85 o 
  -6   7   7       13.40       13.56      1.75 o 
  -5   7   7       71.06       67.63      2.86 o 
  -4   7   7       15.90       16.93      1.51 o 
  -3   7   7       77.34       73.80      2.60 o 
  -2   7   7        6.57        7.99      1.44 o 
  -1   7   7        2.48        2.77      1.20 o 
   0   7   7        4.66        3.32      1.81 o 
   1   7   7        9.42       11.51      2.63 o 
   2   7   7       25.46       24.84      2.44 o 
   3   7   7       58.18       67.74      4.53 o 
   4   7   7      172.86      174.03      9.65 o 
   5   7   7        0.16       -0.27      1.72 o 
   6   7   7        0.38        0.47      1.74 o 
   7   7   7        0.03        0.19      2.16 o 
 -11   8   7        1.20        2.07      2.54 o 
 -10   8   7       18.70       18.82      3.07 o 
  -9   8   7        0.62        0.62      2.32 o 
  -8   8   7        2.79        4.04      3.01 o 
  -7   8   7        0.58        1.98      2.06 o 
  -6   8   7        2.34        3.74      1.59 o 
  -5   8   7       26.06       30.42      2.40 o 
  -4   8   7       75.87       73.27      3.23 o 
  -3   8   7       27.31       31.35      2.35 o 
  -2   8   7        5.69        8.70      1.62 o 
  -1   8   7       10.22       11.45      1.72 o 
   0   8   7        0.06       -0.28      1.11 o 
   1   8   7       12.20       11.27      1.78 o 
   2   8   7       25.90       27.95      2.71 o 
   3   8   7        5.33        8.19      2.01 o 
   4   8   7       44.26       52.65      3.65 o 
   5   8   7        9.66       14.51      4.08 o 
  -7   9   7        4.24       -0.31      2.18 o 
  -6   9   7        4.50        9.20      4.23 o 
  -5   9   7        8.84        7.98      2.51 o 
  -4   9   7       30.99       32.24      2.85 o 
  -3   9   7       27.13       26.35      2.33 o 
  -2   9   7        7.49       11.71      2.22 o 
  -1   9   7        2.96        5.85      1.55 o 
   0   9   7        0.08        1.23      1.34 o 
   1   9   7        6.71        8.10      1.77 o 
 -17   0   8       32.84       28.18      3.89 o 
 -16   0   8       32.02       39.14      4.05 o 
 -15   0   8      283.49      285.62      9.32 o 
 -14   0   8       19.87       18.21      3.04 o 
 -13   0   8        5.69        8.73      2.50 o 
 -12   0   8       22.32       24.21      2.88 o 
 -11   0   8        9.68        8.37      2.26 o 
 -10   0   8       19.46       16.63      2.40 o 
  -9   0   8        0.47        1.02      1.56 o 
  -8   0   8        2.35        6.10      1.69 o 
  -7   0   8        7.21       16.56      1.82 o 
  -6   0   8      669.35      663.01     14.23 o 
  -5   0   8        2.77       -1.36      1.64 o 
  -4   0   8     1895.08     2154.35     35.59 o 
  -3   0   8      325.89      308.64      6.10 o 
  -2   0   8       39.00       51.71      2.79 o 
  -1   0   8      106.87       92.03      1.76 o 
   0   0   8        0.98        2.09      0.56 o 
   1   0   8      309.23      301.18      4.74 o 
   2   0   8      602.01      571.66      9.04 o 
   3   0   8      391.43      382.82      6.58 o 
   4   0   8       48.35       58.23      2.20 o 
   5   0   8      404.59      352.92      9.08 o 
   6   0   8      152.30      135.20      4.83 o 
   7   0   8      413.17      380.55     13.24 o 
   8   0   8        7.87       10.00      3.52 o 
   9   0   8        3.21        4.37      3.52 o 
 -17   1   8        0.54       -1.81      1.81 o 
 -16   1   8        0.06       -1.30      2.64 o 
 -15   1   8       21.29       20.09      2.28 o 
 -14   1   8        3.68        2.88      1.70 o 
 -13   1   8       68.13       71.79      3.94 o 
 -12   1   8       82.28       79.21      3.44 o 
 -11   1   8      347.26      345.68      7.55 o 
 -10   1   8       32.37       26.87      1.88 o 
  -9   1   8      190.38      182.06      4.15 o 
  -8   1   8       19.91       21.36      1.51 o 
  -7   1   8       35.56       33.91      1.49 o 
  -6   1   8        0.78        4.57      0.77 o 
  -5   1   8      455.65      534.81      7.66 o 
  -4   1   8      365.04      360.64      4.97 o 
  -3   1   8       18.30       20.23      0.97 o 
  -2   1   8       88.64       87.21      1.62 o 
  -1   1   8       14.52       25.67      0.90 o 
   0   1   8        0.81       -0.14      0.40 o 
   1   1   8       71.84       71.17      1.50 o 
   2   1   8       19.88       20.81      1.43 o 
   3   1   8      219.87      201.69      3.39 o 
   4   1   8      109.73      115.50      2.65 o 
   5   1   8       15.43       12.44      1.31 o 
   6   1   8        1.11        0.59      0.99 o 
   7   1   8      146.03      145.45      3.74 o 
   8   1   8        0.70       -0.57      1.61 o 
   9   1   8        0.00        0.85      3.52 o 
  10   1   8        2.00        4.23      3.94 o 
  11   1   8        0.00       -3.94      3.94 o 
 -17   2   8       20.33       16.08      2.41 o 
 -16   2   8        6.21        4.61      2.46 o 
 -15   2   8      130.24      125.15      4.25 o 
 -14   2   8       43.30       46.34      2.74 o 
 -13   2   8      173.69      161.56      4.45 o 
 -12   2   8       53.46       47.69      2.55 o 
 -11   2   8        7.80        6.52      2.11 o 
 -10   2   8      134.64      123.48      4.47 o 
  -9   2   8      152.63      138.16      3.58 o 
  -8   2   8      177.56      203.03      4.31 o 
  -7   2   8       60.57       69.74      2.07 o 
  -6   2   8        6.94        2.02      0.72 o 
  -5   2   8      101.84      133.54      2.63 o 
  -4   2   8      139.01      121.23      2.27 o 
  -3   2   8      217.04      223.77      2.94 o 
  -2   2   8        4.63        5.72      0.57 o 
  -1   2   8      155.89      162.34      2.62 o 
   0   2   8       25.77       27.49      1.12 o 
   1   2   8        8.33       11.55      0.94 o 
   2   2   8      771.46      759.52     10.40 o 
   3   2   8       15.43       20.21      1.45 o 
   4   2   8      169.16      166.31      3.70 o 
   5   2   8       51.22       46.66      2.44 o 
   6   2   8        0.21        0.04      1.10 o 
   7   2   8       20.96       19.73      2.53 o 
   8   2   8       10.53       12.43      2.76 o 
   9   2   8        0.36       -0.70      1.37 o 
  10   2   8       20.34       20.99      3.17 o 
 -17   3   8       13.68        7.70      2.56 o 
 -16   3   8       22.21       20.66      2.40 o 
 -15   3   8        4.26        3.27      1.79 o 
 -14   3   8       52.55       62.39      3.09 o 
 -13   3   8      225.95      222.43      5.44 o 
 -12   3   8      231.76      215.43      5.16 o 
 -11   3   8      165.20      173.28      4.38 o 
 -10   3   8       93.57       88.28      3.02 o 
  -9   3   8      665.40      592.43      9.83 o 
  -8   3   8      612.78      616.51     17.68 o 
  -7   3   8       16.67       19.53      1.13 o 
  -6   3   8       14.05       17.71      0.95 o 
  -5   3   8        5.46        5.60      0.62 o 
  -4   3   8       95.41       72.91      1.71 o 
  -3   3   8       26.00       35.23      1.14 o 
  -2   3   8      667.14      690.91      9.03 o 
  -1   3   8      126.48      109.22      2.36 o 
   0   3   8      287.80      282.64      5.04 o 
   1   3   8       10.37        4.47      1.38 o 
   2   3   8      459.44      453.34      8.91 o 
   3   3   8      389.56      361.03      7.63 o 
   4   3   8        8.53       10.79      1.67 o 
   5   3   8       37.76       37.69      2.36 o 
   6   3   8        0.04        0.93      1.26 o 
   7   3   8       18.56       17.60      2.10 o 
   8   3   8       22.81       25.79      2.45 o 
   9   3   8       25.36       26.17      3.68 o 
  10   3   8        6.34        7.80      2.10 o 
 -16   4   8       10.71        5.88      2.06 o 
 -15   4   8        8.74        7.79      1.98 o 
 -14   4   8        0.00       -0.73      1.47 o 
 -13   4   8        1.97        2.66      1.54 o 
 -12   4   8        7.37        7.56      1.40 o 
 -11   4   8        5.47        5.58      1.33 o 
 -10   4   8        2.82        2.82      1.11 o 
  -9   4   8       21.60       22.42      1.72 o 
  -8   4   8      498.46      502.15      7.76 o 
  -7   4   8      127.80      134.54      3.16 o 
  -6   4   8      151.30      163.12      3.46 o 
  -5   4   8       49.39       55.21      2.07 o 
  -4   4   8       94.41       84.22      2.06 o 
  -3   4   8        1.11       -0.05      0.78 o 
  -2   4   8      106.24      104.94      3.08 o 
  -1   4   8        0.79        0.06      0.76 o 
   0   4   8      113.29       99.82      3.60 o 
   1   4   8      111.08       97.74      7.89 o 
   2   4   8        4.93        7.82      1.69 o 
   3   4   8      340.42      328.78      7.29 o 
   4   4   8       66.94       70.67      3.25 o 
   5   4   8      192.88      190.30      5.42 o 
   6   4   8        9.33       10.77      1.80 o 
   7   4   8       63.96       73.24      3.65 o 
   8   4   8        9.49       14.67      2.21 o 
   9   4   8       21.59       28.06      2.78 o 
 -15   5   8        9.97        7.26      1.94 o 
 -14   5   8       12.99        9.29      1.74 o 
 -13   5   8        1.12       -0.15      1.28 o 
 -12   5   8       16.85       16.41      1.68 o 
 -11   5   8       17.99       22.11      1.78 o 
 -10   5   8       38.08       34.82      2.55 o 
  -9   5   8      129.08      115.30      3.30 o 
  -8   5   8       73.87       72.32      2.24 o 
  -7   5   8      288.49      251.46      4.58 o 
  -6   5   8        0.56        0.62      0.80 o 
  -5   5   8        1.43        1.14      0.76 o 
  -4   5   8        3.30        3.92      1.13 o 
  -3   5   8       24.23       25.70      1.78 o 
  -2   5   8        3.61        8.99      1.22 o 
  -1   5   8      151.47      118.36      3.56 o 
   0   5   8       30.78       28.97      1.90 o 
   1   5   8       62.04       70.58      4.61 o 
   2   5   8        4.48        5.36      1.68 o 
   3   5   8      119.94      114.03      3.97 o 
   4   5   8        2.31       -0.21      1.28 o 
   5   5   8       12.70       14.89      1.97 o 
   6   5   8        3.40        5.28      1.73 o 
   7   5   8        0.66       -0.54      1.48 o 
   8   5   8       37.23       50.85      7.64 o 
 -14   6   8        0.91       -1.37      1.37 o 
 -13   6   8        0.20        0.18      1.30 o 
 -12   6   8       45.90       49.52      2.39 o 
 -11   6   8        0.13       -0.34      1.08 o 
 -10   6   8        0.86       -0.35      0.97 o 
  -9   6   8       37.15       39.38      2.16 o 
  -8   6   8      414.56      371.49      8.23 o 
  -7   6   8        0.11        1.13      1.32 o 
  -6   6   8       59.45       60.69      2.28 o 
  -5   6   8       26.69       22.36      2.60 o 
  -4   6   8      106.30       99.73      3.41 o 
  -3   6   8       11.21        9.91      1.45 o 
  -2   6   8       59.02       49.80      2.51 o 
  -1   6   8      159.86      157.09      6.48 o 
   0   6   8       78.49       64.21      2.87 o 
   1   6   8        0.04       -1.20      1.20 o 
   2   6   8       29.93       26.22      2.36 o 
   3   6   8       67.80       68.18      4.33 o 
   4   6   8        1.93        2.96      1.72 o 
   5   6   8       10.88       12.57      2.05 o 
   6   6   8        0.10       -0.34      1.52 o 
   7   6   8       16.35       15.04      2.32 o 
 -12   7   8       70.85       79.02      3.41 o 
 -11   7   8       32.51       33.03      4.47 o 
 -10   7   8       21.08       28.61      2.64 o 
  -9   7   8      254.48      223.82     10.80 o 
  -8   7   8        7.93        9.25      1.89 o 
  -7   7   8       16.87       14.08      1.98 o 
  -6   7   8       17.23       15.48      1.99 o 
  -5   7   8       36.07       37.15      2.26 o 
  -4   7   8       40.47       37.33      4.29 o 
  -3   7   8       11.09       10.71      1.59 o 
  -2   7   8       73.73       67.29      3.08 o 
  -1   7   8       89.69       86.69      3.41 o 
   0   7   8      124.27      116.05      4.01 o 
   1   7   8        0.02        0.39      1.20 o 
   2   7   8      271.29      261.20     11.63 o 
   3   7   8        5.85        6.75      1.89 o 
   4   7   8        9.38        9.64      2.44 o 
   5   7   8        0.12       -1.05      2.39 o 
 -10   8   8       14.37       16.67      2.44 o 
  -9   8   8       58.98       62.31      7.12 o 
  -8   8   8       23.35       29.39      3.33 o 
  -7   8   8       27.22       27.18      2.50 o 
  -6   8   8        6.29        9.60      2.12 o 
  -5   8   8        0.10       -1.17      1.17 o 
  -4   8   8       11.19       15.24      1.93 o 
  -3   8   8       53.21       49.36      2.86 o 
  -2   8   8        3.11        3.91      1.44 o 
  -1   8   8       27.85       27.93      2.34 o 
   0   8   8       44.63       40.97      2.68 o 
   1   8   8        9.45       10.33      1.78 o 
   2   8   8       93.94       85.73      3.82 o 
   3   8   8       15.85       17.30      2.52 o 
  -6   9   8        0.00        1.27      2.39 o 
  -5   9   8       12.68       19.44      3.68 o 
  -4   9   8        4.42        3.68      2.54 o 
  -3   9   8       10.84       12.77      1.93 o 
  -2   9   8        6.30        9.48      1.83 o 
  -1   9   8        0.00        3.23      1.52 o 
 -17   1   9        6.51        3.54      2.10 o 
 -16   1   9       30.75       28.14      2.63 o 
 -15   1   9        0.99        0.13      1.71 o 
 -14   1   9        0.10        1.35      1.62 o 
 -13   1   9        0.05       -0.90      1.46 o 
 -12   1   9       64.06       65.24      3.50 o 
 -11   1   9        0.05        0.37      1.28 o 
 -10   1   9       15.55       14.31      1.61 o 
  -9   1   9       53.27       52.12      2.30 o 
  -8   1   9      208.40      196.19      4.25 o 
  -7   1   9      304.47      317.04      5.19 o 
  -6   1   9      705.86      700.88      9.77 o 
  -5   1   9      207.96      243.29      3.78 o 
  -4   1   9      141.15      145.38      3.05 o 
  -3   1   9       32.86       21.33      1.01 o 
  -2   1   9      239.97      234.10      3.19 o 
  -1   1   9       76.17       81.39      1.65 o 
   0   1   9      113.86      106.81      1.74 o 
   1   1   9      220.90      210.46      2.87 o 
   2   1   9      258.15      246.39      3.62 o 
   3   1   9       42.38       39.74      2.24 o 
   4   1   9       12.06        9.82      1.57 o 
   5   1   9      104.97       81.29      3.24 o 
   6   1   9        1.15        3.26      1.47 o 
   7   1   9       16.30       13.41      2.46 o 
   8   1   9        8.22       10.00      3.80 o 
   9   1   9       12.50       10.28      4.37 o 
  10   1   9        0.20        4.51      4.37 o 
 -17   2   9        9.17        6.54      2.14 o 
 -16   2   9        4.17        4.13      2.02 o 
 -15   2   9        3.22        2.31      1.72 o 
 -14   2   9        0.22       -0.89      1.49 o 
 -13   2   9       33.91       35.02      2.43 o 
 -12   2   9       22.22       26.95      2.10 o 
 -11   2   9        9.56       10.07      2.28 o 
 -10   2   9      501.44      518.00      8.95 o 
  -9   2   9      105.82      104.13      3.13 o 
  -8   2   9      230.87      239.13      4.40 o 
  -7   2   9       50.87       49.86      1.76 o 
  -6   2   9        0.34        0.23      0.65 o 
  -5   2   9       40.00       42.36      1.68 o 
  -4   2   9       35.67       44.31      1.44 o 
  -3   2   9       73.61       70.17      1.59 o 
  -2   2   9       44.55       46.83      1.33 o 
  -1   2   9        0.63       -0.33      0.49 o 
   0   2   9       68.31       66.38      2.38 o 
   1   2   9       21.06       20.95      1.30 o 
   2   2   9      156.94      150.15      3.51 o 
   3   2   9        6.12        6.20      1.65 o 
   4   2   9       29.29       27.31      2.05 o 
   5   2   9        2.01        3.45      1.32 o 
   6   2   9       33.33       31.58      2.93 o 
   7   2   9       13.76       11.18      4.15 o 
   8   2   9       15.20       21.11      2.88 o 
   9   2   9        0.18       -3.80      3.80 o 
 -17   3   9        0.31       -1.96      1.96 o 
 -16   3   9        3.88        2.49      1.86 o 
 -15   3   9        0.47       -0.77      1.65 o 
 -14   3   9        1.08        1.18      1.59 o 
 -13   3   9       15.11       16.36      1.96 o 
 -12   3   9       11.50       10.79      2.01 o 
 -11   3   9        2.18        0.94      1.31 o 
 -10   3   9      264.37      268.32      5.65 o 
  -9   3   9       84.62       99.62      4.55 o 
  -8   3   9      367.31      345.41      5.15 o 
  -7   3   9        3.60        5.38      1.05 o 
  -6   3   9        3.56        3.01      0.91 o 
  -5   3   9        9.67       13.34      1.28 o 
  -4   3   9        0.02        0.12      0.64 o 
  -3   3   9        1.01        2.14      0.63 o 
  -2   3   9        6.45        7.30      0.85 o 
  -1   3   9       72.22       71.20      2.93 o 
   1   3   9      301.78      279.08      8.01 o 
   2   3   9        7.28        8.99      2.16 o 
   3   3   9       89.90       91.61      3.44 o 
   4   3   9       42.69       39.81      2.46 o 
   5   3   9       13.75       19.17      2.04 o 
   6   3   9        8.64        9.71      2.55 o 
   7   3   9       10.35       10.40      1.90 o 
   8   3   9        0.77        2.70      2.13 o 
   9   3   9        0.22       -0.10      2.19 o 
 -16   4   9        1.11        1.70      1.79 o 
 -15   4   9        2.79        1.93      1.69 o 
 -14   4   9       16.13       21.86      3.17 o 
 -13   4   9      106.64      106.35      3.77 o 
 -12   4   9       17.65       15.04      2.30 o 
 -11   4   9       23.39       24.34      1.97 o 
 -10   4   9        1.94        0.29      1.38 o 
  -9   4   9       83.42       84.22      2.95 o 
  -8   4   9       48.16       40.05      2.75 o 
  -7   4   9        1.24        0.60      0.96 o 
  -6   4   9       14.31       11.99      1.30 o 
  -5   4   9        2.88        2.29      0.81 o 
  -4   4   9        9.85        6.54      0.91 o 
  -3   4   9       75.21       64.79      2.49 o 
  -2   4   9      289.88      279.80      6.61 o 
  -1   4   9       14.47       17.81      1.48 o 
   0   4   9       22.42       19.46      1.56 o 
   1   4   9      223.04      192.20      6.56 o 
   2   4   9        4.18        5.32      1.58 o 
   3   4   9       70.94       74.94      3.28 o 
   4   4   9       65.77       71.64      3.30 o 
   5   4   9       56.64       62.36      3.20 o 
   6   4   9        7.70        7.40      1.78 o 
   7   4   9        7.01        8.39      2.03 o 
   8   4   9      121.05      142.11      6.47 o 
 -15   5   9        0.29       -1.50      1.58 o 
 -14   5   9        0.57        0.18      1.65 o 
 -13   5   9        1.98       -1.09      1.37 o 
 -12   5   9        7.17        8.46      1.60 o 
 -11   5   9       27.98       26.13      2.42 o 
 -10   5   9       19.41       18.94      2.18 o 
  -9   5   9       16.90       17.66      2.05 o 
  -8   5   9        4.01        3.23      1.66 o 
  -7   5   9        5.75        6.17      1.13 o 
  -6   5   9        1.53        1.98      1.01 o 
  -5   5   9       30.74       29.50      1.74 o 
  -4   5   9       67.17       64.59      2.74 o 
  -3   5   9       87.12       83.62      3.01 o 
  -2   5   9      123.29      109.26      3.49 o 
  -1   5   9        0.03       -0.27      0.85 o 
   0   5   9       52.53       48.81      2.41 o 
   1   5   9        6.23        5.60      1.43 o 
   2   5   9       15.39       15.16      2.29 o 
   3   5   9        0.42       -1.16      1.16 o 
   4   5   9       47.70       50.42      2.94 o 
   5   5   9       13.87       11.82      1.96 o 
   6   5   9       18.88       22.85      2.44 o 
   7   5   9        0.52        1.15      1.60 o 
 -14   6   9        3.21        3.93      2.23 o 
 -13   6   9        1.68        2.22      1.73 o 
 -12   6   9       64.22       71.28      3.23 o 
 -11   6   9        0.64        0.67      1.42 o 
 -10   6   9      170.54      153.66      4.20 o 
  -9   6   9       90.41       95.56      5.03 o 
  -8   6   9      213.36      212.38      7.61 o 
  -7   6   9        2.99        5.00      1.89 o 
  -6   6   9      203.63      214.12      7.61 o 
  -5   6   9       60.53       60.58      3.17 o 
  -4   6   9        0.02        0.36      1.02 o 
  -3   6   9       48.52       55.56      2.70 o 
  -2   6   9       14.20       14.87      1.65 o 
  -1   6   9       10.22       13.88      1.61 o 
   0   6   9        6.37        7.45      1.38 o 
   1   6   9       13.35       11.73      1.58 o 
   2   6   9       58.67       54.50      4.35 o 
   3   6   9        4.04        3.98      2.32 o 
   4   6   9        0.09        0.47      1.64 o 
   5   6   9        7.15        9.49      2.02 o 
   6   6   9        2.52        3.50      2.46 o 
 -12   7   9       11.40       16.27      4.46 o 
 -11   7   9        5.38        7.21      2.98 o 
 -10   7   9       16.94       15.80      2.30 o 
  -9   7   9        4.14        2.11      2.06 o 
  -8   7   9      130.10      119.92      4.45 o 
  -7   7   9        5.07        9.09      2.46 o 
  -6   7   9        0.46        0.99      1.69 o 
  -5   7   9        4.44        5.09      1.68 o 
  -4   7   9        7.02        8.58      1.58 o 
  -3   7   9       10.21        7.42      1.55 o 
  -2   7   9        5.22        6.04      1.47 o 
  -1   7   9       38.79       40.62      2.56 o 
   0   7   9       47.28       51.17      2.84 o 
   1   7   9        9.14        9.39      1.69 o 
   2   7   9      141.06      146.06      5.14 o 
   3   7   9       11.83        7.85      2.00 o 
   4   7   9       37.04       44.37      5.77 o 
 -10   8   9        1.75        0.28      3.66 o 
  -9   8   9       94.62       80.00      4.81 o 
  -8   8   9        1.02        3.72      2.10 o 
  -7   8   9        4.66        4.06      5.49 o 
  -6   8   9        8.64       12.74      2.67 o 
  -5   8   9        1.05        0.41      1.47 o 
  -4   8   9        0.06       -0.33      1.28 o 
  -3   8   9        2.27        4.29      1.49 o 
  -2   8   9        3.22        4.72      1.56 o 
  -1   8   9        0.20        1.03      1.32 o 
   0   8   9       58.12       58.11      3.23 o 
   1   8   9       34.04       40.45      2.85 o 
   2   8   9      111.46      104.58      6.02 o 
 -17   0  10        0.96       -1.71      2.71 o 
 -16   0  10       60.09       63.89      4.84 o 
 -15   0  10        1.10       -2.28      2.28 o 
 -14   0  10        0.76       -0.38      2.28 o 
 -13   0  10       29.74       29.18      3.31 o 
 -12   0  10      130.38      121.99      5.38 o 
 -11   0  10      128.69      121.25      5.11 o 
 -10   0  10      277.26      249.82      7.44 o 
  -9   0  10      113.59      107.86      5.35 o 
  -8   0  10        0.43        0.63      1.47 o 
  -7   0  10     1610.69     1607.01     32.33 o 
  -6   0  10       19.76       15.64      1.52 o 
  -5   0  10      691.36      759.68     13.80 o 
  -4   0  10        1.14       -0.28      1.28 o 
  -3   0  10      656.05      645.07     15.60 o 
  -2   0  10      274.01      261.37      5.20 o 
  -1   0  10      175.67      179.96      4.08 o 
   0   0  10      615.34      604.21     11.20 o 
   1   0  10      288.33      294.53      5.77 o 
   2   0  10       93.18       90.16      2.79 o 
   3   0  10      151.12      147.37      3.75 o 
   4   0  10        1.50       -0.70      3.10 o 
   5   0  10        0.07        1.27      3.24 o 
   6   0  10       19.66       17.75      3.94 o 
   7   0  10        6.71       12.25      4.08 o 
   8   0  10        0.08       -3.80      3.80 o 
 -17   1  10        7.77        6.04      2.24 o 
 -16   1  10       70.44       67.58      3.48 o 
 -15   1  10        0.05       -1.68      1.68 o 
 -14   1  10        6.61        6.33      1.86 o 
 -13   1  10       42.14       47.88      2.67 o 
 -12   1  10        1.96       -0.79      1.39 o 
 -11   1  10       12.72       12.26      1.69 o 
 -10   1  10      487.57      477.76      8.36 o 
  -9   1  10       51.80       45.94      2.24 o 
  -8   1  10      103.49      107.37      2.74 o 
  -7   1  10       38.92       38.79      1.64 o 
  -6   1  10      182.87      163.35      3.52 o 
  -5   1  10       87.81       90.71      2.47 o 
  -4   1  10      237.44      241.49      4.41 o 
  -3   1  10       32.14       34.29      1.28 o 
  -2   1  10        0.48        0.75      0.61 o 
  -1   1  10       15.69       16.58      1.32 o 
   0   1  10     1199.55     1154.26     13.66 o 
   1   1  10      235.09      204.20      3.14 o 
   2   1  10       14.04       11.89      1.22 o 
   3   1  10       21.43       17.99      2.13 o 
   4   1  10        0.70        0.71      1.10 o 
   5   1  10       12.46        8.75      1.74 o 
   6   1  10        7.82        5.47      2.82 o 
   7   1  10       28.60       25.91      4.51 o 
   8   1  10       58.11       68.59      6.34 o 
   9   1  10       10.35       12.53      4.65 o 
 -17   2  10        0.06       -2.01      2.14 o 
 -16   2  10        9.86        7.90      2.15 o 
 -15   2  10       16.41       20.19      2.33 o 
 -14   2  10       81.40       84.52      3.50 o 
 -13   2  10        1.92        2.17      1.55 o 
 -12   2  10      408.38      393.40      8.69 o 
 -11   2  10       80.99       87.80      3.19 o 
 -10   2  10     1455.08     1456.37     21.50 o 
  -9   2  10       52.97       49.60      2.25 o 
  -8   2  10      490.32      453.79      8.28 o 
  -7   2  10      531.69      538.22     10.63 o 
  -6   2  10      334.33      313.62      6.09 o 
  -5   2  10        1.33        1.09      0.84 o 
  -4   2  10        2.30        0.65      0.67 o 
  -3   2  10        3.27        3.51      0.72 o 
  -2   2  10       57.28       51.21      1.63 o 
  -1   2  10      236.79      236.93      4.05 o 
   0   2  10      158.99      150.31      3.02 o 
   1   2  10      693.61      647.91      9.55 o 
   2   2  10       27.41       28.26      2.05 o 
   3   2  10       25.70       29.30      2.06 o 
   4   2  10       82.95       81.95     10.63 o 
   5   2  10       81.97       73.78      6.13 o 
   6   2  10       34.24       41.34      3.41 o 
   7   2  10       13.68       20.30      2.81 o 
   8   2  10        1.67       -3.94      3.94 o 
 -16   3  10        4.66        3.72      2.00 o 
 -15   3  10        0.29       -1.63      1.63 o 
 -14   3  10       13.06       11.69      1.99 o 
 -13   3  10       12.28       15.23      1.99 o 
 -12   3  10       21.93       20.67      1.96 o 
 -11   3  10       12.56       12.03      1.71 o 
 -10   3  10        1.96        2.03      1.69 o 
  -9   3  10       42.90       50.39      2.36 o 
  -8   3  10      158.97      146.28      3.38 o 
  -7   3  10       39.85       36.64      1.74 o 
  -6   3  10       62.81       61.45      2.12 o 
  -5   3  10        6.89        2.63      0.82 o 
  -4   3  10       39.22       31.97      1.40 o 
  -3   3  10       17.30       10.75      0.94 o 
  -2   3  10        0.00       -0.43      0.63 o 
  -1   3  10        8.66        8.21      1.60 o 
   0   3  10        2.40        3.11      0.94 o 
   1   3  10        3.03        2.09      0.99 o 
   2   3  10       80.58       68.41      3.00 o 
   3   3  10        0.80        0.76      1.21 o 
   4   3  10      108.39      100.34      3.85 o 
   5   3  10        3.89        5.74      2.08 o 
   6   3  10        3.82        8.26      2.40 o 
   7   3  10        7.87        9.61      2.67 o 
   8   3  10       13.79       23.93      3.73 o 
 -16   4  10        3.00        0.66      2.06 o 
 -15   4  10        9.79       10.18      2.04 o 
 -14   4  10       32.23       26.54      2.60 o 
 -13   4  10       14.25       15.72      2.52 o 
 -12   4  10       24.06       20.59      2.70 o 
 -11   4  10       83.48       81.48      3.90 o 
 -10   4  10       94.78       89.79      3.97 o 
  -9   4  10       67.39       58.29      3.62 o 
  -8   4  10       90.46       87.95      3.07 o 
  -7   4  10      194.24      181.19      4.40 o 
  -6   4  10       20.94       16.25      1.50 o 
  -5   4  10       85.97       73.91      2.90 o 
  -4   4  10       92.54       69.32      2.52 o 
  -3   4  10       71.33       64.07      2.17 o 
  -2   4  10        4.51        3.34      1.03 o 
  -1   4  10        0.71        1.66      0.93 o 
   0   4  10       19.45       18.34      1.53 o 
   1   4  10        1.57        1.51      0.91 o 
   2   4  10       12.28       13.13      1.78 o 
   3   4  10       37.11       32.88      2.38 o 
   4   4  10        2.48        2.80      1.46 o 
   5   4  10        0.85       -0.03      1.36 o 
   6   4  10       11.16       13.24      2.16 o 
   7   4  10        7.90       11.07      2.84 o 
 -15   5  10       70.86       72.10      4.27 o 
 -14   5  10       24.11       27.15      3.06 o 
 -13   5  10       25.14       25.73      2.84 o 
 -12   5  10        0.23       -0.49      1.76 o 
 -11   5  10        1.77       -0.99      2.09 o 
 -10   5  10        1.81        1.63      3.01 o 
  -9   5  10       24.37       17.38      2.13 o 
  -8   5  10       66.01       64.70      4.07 o 
  -7   5  10        0.96        1.25      1.58 o 
  -6   5  10       20.27       18.75      2.44 o 
  -5   5  10       26.87       26.70      3.77 o 
  -4   5  10      321.70      264.58      5.91 o 
  -3   5  10       21.28       15.39      1.59 o 
  -2   5  10      186.16      170.14      4.57 o 
  -1   5  10       10.23        9.27      1.41 o 
   0   5  10        0.56        1.70      1.03 o 
   1   5  10       38.66       42.43      3.53 o 
   2   5  10        0.13        1.67      1.56 o 
   3   5  10       15.72       16.04      2.01 o 
   4   5  10       24.73       23.55      2.38 o 
   5   5  10        0.01        0.45      2.78 o 
   6   5  10        1.22        2.15      1.70 o 
 -13   6  10       52.01       57.31      5.47 o 
 -12   6  10       28.13       31.90      2.85 o 
 -11   6  10       36.49       38.73      3.83 o 
 -10   6  10       10.37       12.28      5.35 o 
  -9   6  10       95.05       94.03      6.20 o 
  -8   6  10        4.55        4.49      1.98 o 
  -7   6  10        9.05        9.28      2.18 o 
  -6   6  10        0.08       -0.31      1.55 o 
  -5   6  10        0.80        1.76      1.58 o 
  -4   6  10       18.59       16.79      1.78 o 
  -3   6  10      174.32      165.98      5.10 o 
  -2   6  10       15.97       19.26      1.88 o 
  -1   6  10       79.46       73.00      3.13 o 
   0   6  10        5.36        6.12      1.40 o 
   1   6  10        2.03        2.48      1.19 o 
   2   6  10       19.66       19.21      1.93 o 
   3   6  10       21.59       21.04      2.38 o 
   4   6  10        3.23        3.92      1.73 o 
   5   6  10        2.32        1.50      2.96 o 
 -11   7  10        0.03        4.11      2.54 o 
 -10   7  10       39.85       39.22      4.44 o 
  -9   7  10        2.32        2.76      2.68 o 
  -8   7  10        2.07        8.33      3.10 o 
  -7   7  10        5.77       11.36      6.97 o 
  -6   7  10        8.85       10.03      3.73 o 
  -5   7  10        1.96        3.74      1.87 o 
  -4   7  10        8.12       10.42      1.70 o 
  -3   7  10       12.39       11.71      1.72 o 
  -2   7  10       40.61       48.55      2.81 o 
  -1   7  10       20.46       23.32      2.16 o 
   0   7  10       34.37       36.09      2.55 o 
   1   7  10       10.76       14.50      2.23 o 
   2   7  10        0.04       -0.63      1.19 o 
   3   7  10       14.71       15.29      4.37 o 
  -8   8  10       14.87       21.06      4.15 o 
  -7   8  10        0.20        4.66      3.59 o 
  -6   8  10        4.15        7.66      2.23 o 
  -5   8  10       54.04       53.29      3.58 o 
  -4   8  10        3.32        2.26      2.03 o 
  -3   8  10        9.77       10.62      1.86 o 
  -2   8  10        3.34        2.72      1.46 o 
  -1   8  10       37.05       35.63      2.72 o 
   0   8  10       44.41       47.43      4.38 o 
 -17   1  11        2.63       -2.30      2.30 o 
 -16   1  11        2.16       -1.20      1.82 o 
 -15   1  11        4.53        4.64      1.95 o 
 -14   1  11        7.38        5.83      1.87 o 
 -13   1  11        1.65       -0.43      1.46 o 
 -12   1  11      132.50      132.99      3.99 o 
 -11   1  11       28.38       26.20      2.05 o 
 -10   1  11      459.47      463.74      8.21 o 
  -9   1  11       33.26       27.75      2.33 o 
  -8   1  11      155.77      153.13      4.52 o 
  -7   1  11       74.62       99.97      3.13 o 
  -6   1  11       29.64       30.12      1.63 o 
  -5   1  11        5.69        3.59      1.17 o 
  -4   1  11       82.42       87.59      2.64 o 
  -3   1  11        2.25        1.59      0.85 o 
  -2   1  11      136.86      126.14      3.07 o 
  -1   1  11        2.80        1.85      0.82 o 
   0   1  11      179.87      173.75      3.35 o 
   1   1  11      190.46      179.01      3.83 o 
   2   1  11        3.07        2.99      0.99 o 
   3   1  11       76.54       68.08      2.50 o 
   4   1  11        0.21        0.84      1.13 o 
   5   1  11        3.12        2.58      2.34 o 
   6   1  11        0.21       -2.39      3.52 o 
   7   1  11        7.68        4.51      4.23 o 
 -17   2  11        8.98        1.43      2.40 o 
 -16   2  11        5.74        2.79      1.97 o 
 -15   2  11        2.97        2.88      1.79 o 
 -14   2  11        2.02       -0.73      1.61 o 
 -13   2  11        8.18        6.17      2.24 o 
 -12   2  11       72.79       71.22      3.80 o 
 -11   2  11      112.87      111.63      4.39 o 
 -10   2  11        7.45        9.27      1.94 o 
  -9   2  11        2.39        4.86      1.39 o 
  -8   2  11        6.31        5.87      1.35 o 
  -7   2  11       60.18       59.97      2.52 o 
  -6   2  11       27.78       32.49      1.84 o 
  -5   2  11       98.46       90.60      2.52 o 
  -4   2  11        4.95        1.31      0.81 o 
  -3   2  11        3.12        4.71      0.85 o 
  -2   2  11       81.36       73.87      2.65 o 
  -1   2  11      195.79      193.14      4.45 o 
   0   2  11        0.93        1.00      0.92 o 
   1   2  11        0.44        0.06      0.88 o 
   2   2  11       30.16       29.32      1.66 o 
   3   2  11        0.12       -0.03      1.14 o 
   4   2  11        2.15        0.60      2.18 o 
   5   2  11       17.95       17.79      2.60 o 
   6   2  11        2.30        2.71      2.03 o 
   7   2  11       21.17       28.03      5.35 o 
 -16   3  11        1.51        0.06      2.59 o 
 -15   3  11       13.60       18.35      2.95 o 
 -14   3  11       21.06       21.57      4.16 o 
 -13   3  11        0.04       -2.42      2.63 o 
 -12   3  11        1.94        1.57      2.30 o 
 -11   3  11       33.62       31.27      2.75 o 
 -10   3  11        4.03        1.29      1.73 o 
  -9   3  11        2.37        3.74      1.41 o 
  -8   3  11       95.37       92.55      2.75 o 
  -7   3  11        8.79       11.12      1.26 o 
  -6   3  11       37.41       28.95      1.61 o 
  -5   3  11       89.63       79.29      2.40 o 
  -4   3  11      102.10       84.24      2.84 o 
  -3   3  11       10.62        9.84      1.09 o 
  -2   3  11        2.22        1.55      0.77 o 
  -1   3  11       56.75       52.80      1.99 o 
   0   3  11        3.64        3.00      1.20 o 
   1   3  11       17.10       17.75      1.92 o 
   2   3  11       38.80       39.65      3.67 o 
   3   3  11       28.05       28.05      4.22 o 
   4   3  11        2.56        3.54      1.92 o 
   5   3  11       57.92       59.03      4.03 o 
   6   3  11       68.51       92.85      5.23 o 
   7   3  11       10.06       19.58      5.21 o 
 -15   4  11        1.66        8.52      2.79 o 
 -14   4  11       48.44       47.30      5.71 o 
 -13   4  11        0.99       -1.81      1.95 o 
 -12   4  11        6.52        4.40      2.88 o 
 -11   4  11        0.92        2.09      2.36 o 
 -10   4  11        9.18        8.64      2.74 o 
  -9   4  11        0.48        0.36      1.53 o 
  -8   4  11        0.00       -1.56      1.56 o 
  -7   4  11        1.57        0.38      1.76 o 
  -6   4  11       17.88       19.19      2.33 o 
  -5   4  11       17.94       16.39      1.88 o 
  -4   4  11       23.57       16.73      1.81 o 
  -3   4  11       65.64       51.61      2.39 o 
  -2   4  11       20.19       18.22      2.85 o 
  -1   4  11        8.67       10.71      1.32 o 
   0   4  11       16.51       21.89      1.73 o 
   1   4  11        2.53        1.02      0.95 o 
   2   4  11       16.29       16.55      1.48 o 
   3   4  11        9.29        9.74      2.40 o 
   4   4  11        0.57        2.49      1.94 o 
   5   4  11        2.30        4.04      2.33 o 
   6   4  11        7.89       10.69      2.67 o 
 -14   5  11        1.18        0.66      2.61 o 
 -13   5  11        0.02        0.23      3.24 o 
 -12   5  11        8.44       10.31      3.16 o 
 -11   5  11        2.55        4.41      3.48 o 
 -10   5  11        0.58        0.42      2.02 o 
  -9   5  11       23.72       30.09      3.14 o 
  -8   5  11       40.47       46.87      4.79 o 
  -7   5  11       11.87       15.16      2.75 o 
  -6   5  11       25.08       16.70      3.45 o 
  -5   5  11        0.42        2.25      1.32 o 
  -4   5  11        1.62        3.51      1.40 o 
  -3   5  11        3.12        2.51      1.10 o 
  -2   5  11        0.18       -0.62      1.26 o 
  -1   5  11        0.49        0.79      1.03 o 
   0   5  11        2.28        5.26      1.52 o 
   1   5  11       12.87       10.12      1.49 o 
   2   5  11       15.60       16.27      1.58 o 
   3   5  11        0.37        1.42      1.11 o 
   4   5  11       10.29       12.98      2.11 o 
   5   5  11        0.36        2.84      2.61 o 
 -13   6  11        0.00       -0.43      2.68 o 
 -12   6  11        0.34        2.33      3.45 o 
 -11   6  11        1.51        6.02      2.64 o 
 -10   6  11       13.17       10.79      4.58 o 
  -9   6  11        7.55        8.10      2.39 o 
  -8   6  11        3.37        2.82      1.99 o 
  -7   6  11        4.43        4.92      1.98 o 
  -6   6  11        0.06        3.40      1.78 o 
  -5   6  11       64.07       71.80      3.65 o 
  -4   6  11       36.41       35.78      2.41 o 
  -3   6  11        7.03        7.89      1.55 o 
  -2   6  11        1.00        1.42      1.17 o 
  -1   6  11        2.41        2.55      1.22 o 
   0   6  11        0.69        0.24      1.15 o 
   1   6  11        0.00        1.02      1.18 o 
   2   6  11        0.78        1.27      1.26 o 
   3   6  11        4.83        5.42      1.36 o 
 -11   7  11       20.61       17.46      4.93 o 
 -10   7  11       26.81       30.04      6.62 o 
  -9   7  11        7.20        9.02      2.58 o 
  -8   7  11       68.65       78.88      5.08 o 
  -7   7  11       23.24       25.99      3.19 o 
  -6   7  11        2.11        4.80      2.82 o 
  -5   7  11        7.46        4.42      1.78 o 
  -4   7  11       16.14       12.97      2.32 o 
  -3   7  11        1.01        1.86      1.32 o 
  -2   7  11        9.68        9.70      1.71 o 
  -1   7  11       28.69       30.09      2.46 o 
   0   7  11       20.83       24.69      2.30 o 
   1   7  11        7.17        8.30      2.44 o 
  -6   8  11        0.17        4.08      3.52 o 
  -5   8  11       17.04       23.80      4.79 o 
  -4   8  11       17.80       22.68      4.51 o 
 -17   0  12        8.10       -0.70      3.52 o 
 -16   0  12        0.00       -1.70      2.59 o 
 -15   0  12       22.59       25.23      3.57 o 
 -14   0  12       24.61       20.08      3.80 o 
 -13   0  12      294.11      310.53     14.72 o 
 -12   0  12      676.48      659.71     15.90 o 
 -11   0  12        1.18        1.83      3.80 o 
 -10   0  12        0.28       -0.42      3.52 o 
  -9   0  12       97.99       97.04      7.32 o 
  -8   0  12       91.74       84.50      6.62 o 
  -7   0  12      449.59      462.57     14.37 o 
  -6   0  12      366.53      360.63     10.51 o 
  -5   0  12      201.04      212.31      7.28 o 
  -4   0  12      589.49      560.22     14.46 o 
  -3   0  12      163.87      166.78      5.00 o 
  -2   0  12     2741.78     2679.38     44.68 o 
  -1   0  12      804.90      785.83     12.80 o 
   0   0  12      301.33      316.41      6.63 o 
   1   0  12        0.02        3.38      3.10 o 
   2   0  12      109.43      102.11      6.76 o 
   3   0  12       14.98        8.73      3.66 o 
   4   0  12        8.47        5.07      3.52 o 
   5   0  12       12.47       15.49      4.37 o 
   6   0  12        6.60        5.77      4.37 o 
 -16   1  12       10.57        5.95      2.16 o 
 -15   1  12        2.86        1.55      1.84 o 
 -14   1  12        0.37       -0.72      2.15 o 
 -13   1  12      300.89      299.09      7.87 o 
 -12   1  12       82.22       90.11      4.75 o 
 -11   1  12      288.39      296.84      8.41 o 
 -10   1  12       75.62       77.02      3.66 o 
  -9   1  12       31.52       35.54      2.56 o 
  -8   1  12      181.69      191.18      5.79 o 
  -7   1  12       42.71       38.64      2.68 o 
  -6   1  12       84.77       96.27      3.85 o 
  -5   1  12      611.83      604.48     12.72 o 
  -4   1  12       55.24       59.15      2.31 o 
  -3   1  12       60.23       60.40      2.26 o 
  -2   1  12      217.22      194.17      4.73 o 
  -1   1  12        2.51        1.24      1.34 o 
   0   1  12      118.63      105.97      2.97 o 
   1   1  12       21.46       22.43      1.62 o 
   2   1  12        1.13        1.26      0.97 o 
   3   1  12        0.00        1.57      2.34 o 
   4   1  12        0.16        0.21      2.46 o 
   5   1  12       38.04       42.39      5.21 o 
   6   1  12        9.46       15.63      4.79 o 
 -16   2  12        3.05        2.37      2.64 o 
 -15   2  12        0.61       -1.94      2.43 o 
 -14   2  12       20.20       24.14      3.04 o 
 -13   2  12       19.13       17.85      2.72 o 
 -12   2  12        6.03        7.13      2.19 o 
 -11   2  12       15.32       16.61      2.35 o 
 -10   2  12       63.79       60.62      3.38 o 
  -9   2  12        4.06        4.54      1.45 o 
  -8   2  12        8.50        9.34      1.54 o 
  -7   2  12       44.38       39.65      2.51 o 
  -6   2  12        7.21        6.53      1.73 o 
  -5   2  12      159.45      154.53      4.01 o 
  -4   2  12        8.19        9.52      1.40 o 
  -3   2  12       75.32       75.70      2.83 o 
  -2   2  12      128.00      121.97      3.56 o 
  -1   2  12       26.00       25.90      1.60 o 
   0   2  12       13.22       10.29      1.30 o 
   1   2  12       13.24       10.14      1.50 o 
   2   2  12       19.72       19.03      2.02 o 
   3   2  12        0.72        2.22      1.36 o 
   4   2  12        0.63        3.11      1.36 o 
   5   2  12       18.39       27.18      4.93 o 
   6   2  12       18.22       28.03      5.49 o 
 -16   3  12        4.56        2.14      5.28 o 
 -15   3  12       11.70        9.26      2.91 o 
 -14   3  12        0.69       -0.55      2.25 o 
 -13   3  12        2.64        1.15      2.35 o 
 -12   3  12        6.35        8.15      2.28 o 
 -11   3  12       11.74        9.34      2.19 o 
 -10   3  12       81.55       75.68      3.75 o 
  -9   3  12        4.86        6.98      1.95 o 
  -8   3  12      350.60      333.40      7.80 o 
  -7   3  12        1.70        2.16      1.47 o 
  -6   3  12        0.44        4.32      1.66 o 
  -5   3  12      143.73      124.06      4.97 o 
  -4   3  12        0.30       -0.49      1.12 o 
  -3   3  12       32.59       20.47      2.49 o 
  -2   3  12       18.70       19.78      2.44 o 
  -1   3  12       80.75       74.10      5.63 o 
   0   3  12        0.01        3.38      1.42 o 
   1   3  12        0.02        1.54      1.31 o 
   2   3  12        0.71       -0.06      1.29 o 
   3   3  12       26.28       30.91      3.47 o 
   4   3  12        8.71       12.76      2.03 o 
   5   3  12        9.80       13.61      2.91 o 
 -15   4  12       36.99       40.17     12.04 o 
 -14   4  12        8.11       10.67      3.44 o 
 -13   4  12       59.73       67.30      3.99 o 
 -12   4  12        4.14        6.96      4.77 o 
 -11   4  12        1.32        1.62      1.93 o 
 -10   4  12       18.09       20.76      2.87 o 
  -9   4  12        2.46        0.61      3.61 o 
  -8   4  12       60.36       55.04      5.35 o 
  -7   4  12       30.46       26.62      2.73 o 
  -6   4  12      107.72       89.15      4.43 o 
  -5   4  12      175.90      159.98      5.84 o 
  -4   4  12      334.23      297.34      7.42 o 
  -3   4  12       34.37       29.82      2.03 o 
  -2   4  12      114.28      102.76      4.00 o 
  -1   4  12        2.93        2.99      1.33 o 
   0   4  12       31.67       36.33      3.24 o 
   1   4  12        4.23        5.39      1.64 o 
   2   4  12       37.78       37.79      3.30 o 
   3   4  12       21.05       21.42      2.42 o 
   4   4  12        0.54        2.73      1.71 o 
 -14   5  12        0.21       -1.79      2.54 o 
 -13   5  12        0.00        0.36      2.31 o 
 -12   5  12        2.95        0.69      2.04 o 
 -11   5  12       12.69       11.11      4.15 o 
 -10   5  12        0.08       -0.21      2.03 o 
  -9   5  12       34.17       41.92      8.45 o 
  -8   5  12       29.33       23.10      3.10 o 
  -7   5  12       39.12       37.71      3.43 o 
  -6   5  12       19.86       23.83      3.24 o 
  -5   5  12       14.47       15.06      2.04 o 
  -4   5  12        2.07        3.46      1.42 o 
  -3   5  12       48.32       53.05      2.68 o 
  -2   5  12       21.17       24.07      1.97 o 
  -1   5  12       51.94       53.97      3.59 o 
   0   5  12       60.77       61.88      2.90 o 
   1   5  12       18.29       19.59      1.96 o 
   2   5  12       51.89       53.20      3.36 o 
   3   5  12        0.02        1.31      1.60 o 
 -12   6  12        0.73        5.12      2.64 o 
 -11   6  12        0.67        3.52      3.66 o 
 -10   6  12        5.80       12.61      2.79 o 
  -9   6  12        0.08        5.77      2.19 o 
  -8   6  12       42.81       45.41      3.98 o 
  -7   6  12       20.97       15.61      2.64 o 
  -6   6  12       58.61       61.02      4.28 o 
  -5   6  12        7.97        3.90      1.67 o 
  -4   6  12       64.01       57.41      3.43 o 
  -3   6  12        0.58        0.82      1.20 o 
  -2   6  12        0.12        1.79      1.28 o 
  -1   6  12       15.75       19.83      2.30 o 
   0   6  12        0.01        4.08      1.38 o 
   1   6  12        8.86       11.45      2.46 o 
   2   6  12        1.55        0.70      3.66 o 
  -9   7  12        4.84        5.41      2.33 o 
  -8   7  12        0.31        4.50      2.26 o 
  -7   7  12       40.75       49.85      4.13 o 
  -6   7  12       20.39       18.10      2.89 o 
  -5   7  12       12.92       14.87      2.37 o 
  -4   7  12        7.68        8.85      2.02 o 
  -3   7  12        0.02        0.98      1.36 o 
  -2   7  12       32.25       34.95      5.92 o 
  -1   7  12        0.12        2.41      2.03 o 
 -16   1  13        8.03        3.63      3.18 o 
 -15   1  13        8.60       12.60      3.57 o 
 -14   1  13      115.95      117.47      5.13 o 
 -13   1  13        0.29       -3.09      3.09 o 
 -12   1  13       75.63       84.11      5.63 o 
 -11   1  13        1.84       -1.12      3.59 o 
 -10   1  13       17.28       21.62      3.43 o 
  -9   1  13        3.20        0.99      2.48 o 
  -8   1  13        6.33        6.65      1.92 o 
  -7   1  13       79.12       84.39      3.89 o 
  -6   1  13       13.44       12.37      2.32 o 
  -5   1  13        0.05        0.23      1.26 o 
  -4   1  13       91.15       86.37      6.40 o 
  -3   1  13      169.03      161.61      4.26 o 
  -2   1  13      168.47      175.21      4.02 o 
  -1   1  13       44.84       40.75      2.01 o 
   0   1  13       12.01       14.38      1.61 o 
   1   1  13       13.46       16.39      1.73 o 
   2   1  13        2.28        3.28      2.57 o 
   3   1  13        0.00       -3.07      3.31 o 
   4   1  13       37.38       44.93      5.63 o 
   5   1  13        1.24        1.27      4.37 o 
 -16   2  13        0.02       -3.24      3.66 o 
 -15   2  13       12.73       11.74      2.98 o 
 -14   2  13        0.19        0.09      2.37 o 
 -13   2  13      110.55      115.40      5.17 o 
 -12   2  13       32.67       33.49      3.05 o 
 -11   2  13        6.11        7.40      2.15 o 
 -10   2  13       18.71       22.50      3.53 o 
  -9   2  13        0.12       -1.89      2.30 o 
  -8   2  13        0.37        0.08      1.78 o 
  -7   2  13        5.42        9.70      2.01 o 
  -6   2  13       64.51       56.73      3.09 o 
  -5   2  13       24.37       28.07      2.33 o 
  -4   2  13       33.30       30.70      2.94 o 
  -3   2  13       88.99       93.09      3.71 o 
  -2   2  13      135.50      130.30      5.48 o 
  -1   2  13        7.25        4.60      1.35 o 
   0   2  13       24.46       27.65      1.95 o 
   1   2  13       33.31       35.39      2.62 o 
   2   2  13        2.16        3.97      1.70 o 
   3   2  13        0.11        0.36      4.15 o 
   4   2  13        8.90       15.49      4.65 o 
 -15   3  13        0.42       -1.68      3.01 o 
 -14   3  13        3.25        4.72      2.71 o 
 -13   3  13        1.40       -0.52      2.25 o 
 -12   3  13       45.09       46.48      3.85 o 
 -11   3  13        0.01        0.15      2.06 o 
 -10   3  13      166.23      175.91      7.14 o 
  -9   3  13        0.12       -0.51      1.63 o 
  -8   3  13       13.68       14.59      3.94 o 
  -7   3  13        5.43        2.11      2.68 o 
  -6   3  13       81.54       69.29      6.06 o 
  -5   3  13        6.42        3.52      2.54 o 
  -4   3  13        0.63        1.15      1.68 o 
  -3   3  13       47.46       48.41      3.63 o 
  -2   3  13       24.69       21.51      3.45 o 
  -1   3  13       25.51       26.19      4.01 o 
   0   3  13       10.07       10.12      1.85 o 
   1   3  13       60.83       62.06      3.39 o 
   2   3  13        2.34        0.29      1.47 o 
   3   3  13        0.67        2.42      1.59 o 
   4   3  13        0.26        2.66      1.66 o 
 -14   4  13        2.47        0.74      5.04 o 
 -13   4  13       10.51       12.20      4.97 o 
 -12   4  13       30.10       27.17      3.06 o 
 -11   4  13        4.26        4.76      3.69 o 
 -10   4  13       50.97       52.39      4.03 o 
  -9   4  13        0.97        2.48      1.92 o 
  -8   4  13       35.33       36.35      3.23 o 
  -7   4  13        4.39        8.79      2.06 o 
  -6   4  13       16.75       18.24      2.75 o 
  -5   4  13        7.62        4.65      2.68 o 
  -4   4  13        2.94        1.19      2.46 o 
  -3   4  13        0.05        0.51      1.62 o 
  -2   4  13        0.16        0.39      1.52 o 
  -1   4  13        7.02        7.38      3.10 o 
   0   4  13       19.93       22.63      2.41 o 
   1   4  13        4.56        3.85      1.64 o 
   2   4  13       12.29       16.14      2.31 o 
   3   4  13       16.20       13.38      2.26 o 
 -13   5  13        2.16        6.62      4.08 o 
 -12   5  13        4.92        7.56      2.87 o 
 -11   5  13       13.45       12.62      3.24 o 
 -10   5  13       31.23       39.41      3.83 o 
  -9   5  13       26.56       31.38      3.37 o 
  -8   5  13        4.78        9.49      3.59 o 
  -7   5  13        1.79        2.69      1.82 o 
  -6   5  13        1.84        3.74      1.78 o 
  -5   5  13        6.56        4.87      3.60 o 
  -4   5  13        6.23        4.47      1.62 o 
  -3   5  13       12.57       13.74      5.35 o 
  -2   5  13       11.11       10.74      2.89 o 
  -1   5  13        0.01        1.91      1.76 o 
   0   5  13        6.33        5.32      2.61 o 
   1   5  13       11.84       11.79      3.36 o 
 -11   6  13        1.67        7.46      3.94 o 
 -10   6  13       18.44       34.23      3.78 o 
  -9   6  13        8.68       15.27      2.94 o 
  -8   6  13        1.79        4.10      2.24 o 
  -7   6  13        1.37        4.51      2.14 o 
  -6   6  13        8.25       13.29      2.58 o 
  -5   6  13        8.70       12.54      2.11 o 
  -4   6  13       28.22       31.96      2.86 o 
  -3   6  13        0.14        1.53      1.31 o 
  -2   6  13        2.56        2.39      1.81 o 
 -15   0  14       76.64       74.93      8.87 o 
 -14   0  14       49.09       55.91      8.03 o 
 -13   0  14      210.44      228.45     13.24 o 
 -12   0  14        6.59        9.58      5.21 o 
 -11   0  14       28.37       34.37      6.06 o 
 -10   0  14        6.35       -2.54      3.80 o 
  -9   0  14        0.76        0.42      3.66 o 
  -8   0  14        3.28        3.45      7.39 o 
  -7   0  14       77.89       73.04      5.14 o 
  -6   0  14      112.34      129.33      5.94 o 
  -5   0  14       15.11       20.30      4.37 o 
  -4   0  14       52.28       55.04      3.73 o 
  -3   0  14        0.02        4.65      1.94 o 
  -2   0  14        2.77        6.48      3.80 o 
  -1   0  14       95.76       95.91      7.18 o 
   0   0  14        0.98       -0.85      3.66 o 
   1   0  14       30.44       33.52      5.07 o 
   2   0  14       38.03       48.73      5.63 o 
   3   0  14       80.69       94.50      7.32 o 
 -15   1  14        6.27        9.03      6.83 o 
 -14   1  14      135.91      148.71      7.97 o 
 -13   1  14        1.78        2.45      3.58 o 
 -12   1  14       11.03       14.30      3.73 o 
 -11   1  14       38.28       46.27      7.18 o 
 -10   1  14        0.19        3.59      2.78 o 
  -9   1  14        2.18        2.11      2.59 o 
  -8   1  14      130.24      136.86      6.27 o 
  -7   1  14       11.15        6.28      1.94 o 
  -6   1  14        7.61        8.88      1.89 o 
  -5   1  14      135.29      134.88      4.05 o 
  -4   1  14      143.95      143.03      4.85 o 
  -3   1  14      258.07      248.59      5.71 o 
  -2   1  14       50.63       48.91      2.97 o 
  -1   1  14       85.43       87.53      5.59 o 
   0   1  14      141.17      144.70     10.92 o 
   1   1  14       23.72       22.37      3.24 o 
   2   1  14       19.82       23.75      5.84 o 
   3   1  14       60.15       67.60      6.48 o 
 -15   2  14      110.18      126.33     10.56 o 
 -14   2  14       29.92       26.13      4.63 o 
 -13   2  14       14.99        9.37      3.78 o 
 -12   2  14       26.12       29.06      8.24 o 
 -11   2  14        2.80        2.73      5.21 o 
 -10   2  14       35.86       34.35      3.93 o 
  -9   2  14       11.79       12.78      2.42 o 
  -8   2  14       88.04       85.95      3.94 o 
  -7   2  14        9.71        5.63      2.96 o 
  -6   2  14       49.17       52.79      3.87 o 
  -5   2  14        2.08        4.38      5.21 o 
  -4   2  14      151.06      147.44      5.84 o 
  -3   2  14      113.66      107.81      4.12 o 
  -2   2  14        0.23        0.21      1.40 o 
  -1   2  14      104.94       96.41      6.32 o 
   0   2  14        3.17        8.08      1.78 o 
   1   2  14       98.38       97.87      4.09 o 
   2   2  14        0.45       -0.42      3.80 o 
   3   2  14       60.15       64.79      6.90 o 
 -14   3  14        0.90       -4.39      4.58 o 
 -13   3  14        0.94        1.34      3.31 o 
 -12   3  14        3.67        3.01      3.21 o 
 -11   3  14       29.12       28.11      5.56 o 
 -10   3  14        1.34        0.49      3.87 o 
  -9   3  14       57.20       73.66      7.04 o 
  -8   3  14       16.06       17.75      4.08 o 
  -7   3  14        0.50        0.85      2.68 o 
  -6   3  14       48.80       45.77      5.21 o 
  -5   3  14      114.78      111.97      7.89 o 
  -4   3  14       43.90       38.03      4.79 o 
  -3   3  14       93.08       84.26      7.68 o 
  -2   3  14        1.22        0.46      1.74 o 
  -1   3  14        8.70       12.56      2.66 o 
   0   3  14       16.00       14.33      2.11 o 
   1   3  14        0.00        1.60      1.49 o 
   2   3  14       23.13       21.41      2.59 o 
 -13   4  14        3.58        6.48      4.08 o 
 -12   4  14        0.64       -0.96      2.50 o 
 -11   4  14       11.35       14.47      3.04 o 
 -10   4  14        4.73        6.48      3.66 o 
  -9   4  14        9.40       12.11      3.94 o 
  -8   4  14        0.30        2.39      2.82 o 
  -7   4  14        0.00        0.99      2.54 o 
  -6   4  14        4.99        5.21      2.82 o 
  -5   4  14       56.93       54.65      5.77 o 
  -4   4  14        0.56       -0.14      3.66 o 
  -3   4  14      128.28      117.83      9.65 o 
  -2   4  14        6.68        5.00      2.61 o 
  -1   4  14       12.78       14.17      2.16 o 
   0   4  14        5.57        9.94      2.08 o 
   1   4  14       73.15       75.75      3.90 o 
 -11   5  14        8.07        9.86      4.08 o 
 -10   5  14       94.89      121.64      6.15 o 
  -9   5  14       11.21        5.75      4.58 o 
  -8   5  14        4.06        9.07      2.38 o 
  -7   5  14        0.05        6.90      3.10 o 
  -6   5  14       10.89        8.17      3.10 o 
  -5   5  14       23.28       16.07      8.38 o 
  -4   5  14        9.05       11.80      2.68 o 
  -3   5  14       29.75       27.34      3.33 o 
  -2   5  14       58.58       55.94      7.61 o 
  -1   5  14       32.93       35.93      6.76 o 
  -8   6  14       26.90       40.42      5.35 o 
  -7   6  14       11.27        8.31      3.66 o 
  -6   6  14        3.73        8.03      3.10 o 
 -14   1  15        9.87       12.36      4.43 o 
 -13   1  15        0.02       -1.44      3.63 o 
 -12   1  15        8.51        6.41      3.48 o 
 -11   1  15        0.34       -1.95      2.98 o 
 -10   1  15        1.49        4.86      3.01 o 
  -9   1  15        3.15        6.70      2.87 o 
  -8   1  15       61.13       65.02     11.69 o 
  -7   1  15        4.60        6.58      2.01 o 
  -6   1  15       29.35       29.69      3.28 o 
  -5   1  15       63.38       68.90      5.35 o 
  -4   1  15        0.65        3.78      1.74 o 
  -3   1  15       18.33       23.69      2.48 o 
  -2   1  15       24.65       27.98      2.59 o 
  -1   1  15        7.46       10.28      5.70 o 
   0   1  15        3.81        8.18      2.98 o 
   1   1  15        7.54       10.31      3.03 o 
 -14   2  15       48.44       40.28      7.32 o 
 -13   2  15        6.16       10.52      3.93 o 
 -12   2  15        6.88       11.65      5.21 o 
 -11   2  15        0.03       -0.63      4.79 o 
 -10   2  15        5.00        7.61      2.53 o 
  -9   2  15        2.06        0.98      2.13 o 
  -8   2  15       10.32       14.76      2.79 o 
  -7   2  15        7.23        6.89      4.44 o 
  -6   2  15        1.21        0.89      2.03 o 
  -5   2  15       75.62       79.93      4.58 o 
  -4   2  15       49.33       60.04      7.68 o 
  -3   2  15       59.30       53.49      3.23 o 
  -2   2  15        9.12        8.84      2.35 o 
  -1   2  15        0.52       -0.56      3.31 o 
   0   2  15       15.62       19.86      5.07 o 
   1   2  15        0.07       -3.80      4.37 o 
 -13   3  15        4.54        2.25      5.07 o 
 -12   3  15        0.45       -2.73      3.18 o 
 -11   3  15        3.13        4.93      4.23 o 
 -10   3  15        0.01       -0.42      3.38 o 
  -9   3  15       30.91       34.79      5.35 o 
  -8   3  15        0.99        0.56      2.82 o 
  -7   3  15        9.68       16.34      3.94 o 
  -6   3  15       25.15       32.25      4.79 o 
  -5   3  15       41.80       48.31      5.35 o 
  -4   3  15       72.78       62.96      6.06 o 
  -3   3  15        0.88        2.53      3.80 o 
  -2   3  15        5.16        4.45      1.84 o 
  -1   3  15        0.85        3.24      2.22 o 
   0   3  15        2.59        4.41      2.21 o 
 -10   4  15       56.97       73.24      7.46 o 
  -9   4  15        6.67       14.79      4.37 o 
  -8   4  15       82.99       97.74      8.17 o 
  -7   4  15        0.06        4.65      3.10 o 
  -6   4  15        9.76       12.82      3.52 o 
  -5   4  15       36.29       40.56      5.21 o 
  -4   4  15       17.91       15.96      2.87 o 
  -3   4  15        6.84        7.36      2.46 o 
  -2   4  15       17.28       21.87      2.98 o 
  -1   4  15       33.34       37.46      5.49 o 
 -13   0  16       16.53       14.23      6.20 o 
 -12   0  16        0.50        6.76      5.21 o 
 -11   0  16       16.76       18.31      5.77 o 
 -10   0  16      146.54      184.36     11.41 o 
  -9   0  16        2.58        1.27      3.94 o 
  -8   0  16       90.35      108.73      8.31 o 
  -7   0  16        4.41       11.55      3.80 o 
  -6   0  16        3.67        8.85      2.77 o 
  -5   0  16       35.83       35.91      5.49 o 
  -4   0  16       12.22        6.34      4.23 o 
  -3   0  16        0.00       -2.82      3.94 o 
  -2   0  16       22.22       29.30      5.49 o 
  -1   0  16       10.39       11.27      4.65 o 
 -13   1  16       27.90       33.54      5.08 o 
 -12   1  16        2.47       -1.00      3.43 o 
 -11   1  16        0.24        4.61      3.66 o 
 -10   1  16        4.59        5.09      3.33 o 
  -9   1  16       59.91       55.14      5.66 o 
  -8   1  16        7.51       10.23      3.24 o 
  -7   1  16        0.21        0.82      3.17 o 
  -6   1  16       26.54       27.83      3.38 o 
  -5   1  16        7.74       11.93      2.61 o 
  -4   1  16        0.25        4.20      1.89 o 
  -3   1  16        5.22        4.12      2.84 o 
  -2   1  16        1.37        0.63      2.79 o 
  -1   1  16        2.01        4.50      3.18 o 
 -12   2  16        0.09       -0.75      3.43 o 
 -11   2  16        0.44        1.16      2.91 o 
 -10   2  16        0.87       -1.62      2.69 o 
  -9   2  16       33.09       38.04      3.93 o 
  -8   2  16        0.04        5.12      2.64 o 
  -7   2  16        5.94        7.95      2.53 o 
  -6   2  16        4.29        2.77      4.37 o 
  -5   2  16        0.30        3.10      2.68 o 
  -4   2  16       30.16       38.43      3.94 o 
  -3   2  16        3.34        4.88      2.61 o 
  -2   2  16       19.50       32.04      7.39 o 
 -10   3  16        4.14        1.97      3.80 o 
  -9   3  16        0.49        8.17      3.66 o 
  -8   3  16       41.88       39.01      5.49 o 
  -7   3  16       26.52       37.18      5.49 o 
  -6   3  16      123.97      136.90      9.44 o 
  -5   3  16       72.46       82.39      7.04 o 
  -4   3  16       58.91       73.80      6.48 o 
  -3   3  16        6.24        7.97      7.32 o 
  -6   4  16      148.95      134.79      9.44 o 
 -10   1  17       25.01       31.98      4.11 o 
  -9   1  17        0.11        0.89      3.45 o 
  -8   1  17        3.38        6.48      2.94 o 
  -7   1  17        0.20        7.88      6.41 o 
  -6   1  17        0.02       -2.16      2.94 o 
  -5   1  17        2.17       -0.42      2.99 o 
  -4   1  17        4.65        4.72      3.31 o 
  -9   2  17        8.07       18.45      4.65 o 
  -8   2  17        0.33        5.92      3.38 o 
  -7   2  17       80.14       99.29      8.03 o 
  -6   2  17        0.07       11.97      3.66 o 
                                                 
